# Supplementary material for: Long Term Population, City Size and Climate Trends in the Fertile Crescent: A First Approximation
Source: PLoS One. 2016 Mar 28;11(3):e0152563. doi: 10.1371/journal.pone.0152563 (PMC4809582; doi:10.1371/journal.pone.0152563)
Supplement: S1 Appendix — Sheet 1. Total Settled Area by 100 year time slice for nine sample surveys from 6000 B.C. to present day. Sheet 2. Estimated settlement size for all sites in the study area over 10 hectares occupied between 6000 BC and 2000 BC. Sheet 3. Estimated settlement size for all sites in the study area over 100 hectares occupied between 2000 BC and 1000 AD. (XLSX) [file pone.0152563.s001.xlsx]

## Sheet: Sheet 1 Survey and Settlement
Survey Information
Survey	Survey Size (km2)		Key Publication
Amuq Valley Regional Project	535		Casana, J. and Wilkinson, T. J. (2005). Appendix A: Gazetteer of Sites. The Amuq Valley regional projects. Vol. 1, Surveys in the Plain of Antioch and the Orontes Delta, Turkey, 1995 - 2002. in Yener, K. A. (ed). Chicago, Oriental Institute of Chicago: 203-280.
Kurban Hoyuk and Titrish Surveys	400		Wilkinson, T. J. (1990). Town and country in southeastern Anatolia. Vol. 1, Settlement and land use at Kurban Höyük and other sites in the lower Karababa basin. Chicago, Oriental Institute of the University of Chicago.
Land of the Carcemish Project *	500		Wilkinson, T. J., Peltenburg, E. J., McCarthy, A., Wilkinson, E. B. and Brown, M. (2007). "Archaeology in the Land of Carchemish: landscape surveys in the area of Jerablus Tahtani, 2006." Levant 39: 213-247.
North Jazira Survey	475		Wilkinson, T. J. and Tucker, D. (1995). Settlement development in the North Jazira, Iraq : a study of the archaeological landscape. Warminster, England :, Published for the British School of Archaeology in Iraq and the Department of Antiquities & Heritage, Baghdad, by Aris & Phillips.
Settlement in the Homs Region Survey (South) *	400		Philip, G., Abdulkarim, M., Newson, P., Beck, A., Bridgland, D., Bshesh, M., Shaw, A., Westaway, R. and Wilkinson, K. (2005). "Settlement and Landscape Development in the Homs Region, Syria. Report on Work Undertaken during 2001-2003." Levant 37: 21-42.
Sweyhat Survey	60		Wilkinson, T. J., Miller, N. F., Reichel, C. D. and Whitcomb, D. (2004). On the margin of the Euphrates: settlement and land use at Tell es-Sweyhat and in the upper Lake Assad area, Syria. Chicago, Oriental Institute of the University of Chicago.
Tell Beydar Survey	316		Ur, J. and Wilkinson, T. J. (2008). Settlement and Economic Landscapes of Tell Beydar and its Hinterland. Beydar Studies I Subartu XXI. in Lebeau, M. and Suleiman, A. (eds). Turnhout, Brepols: 305-327.
Tell Hamoukar Survey	125		Ur, J. (2010). Urbanism and Cultural Landscapes in Northeastern Syria. Chicago, Oriental Institute Publications.
	* Denotes unpublished survey data also used
Total Settlement (ha)
Survey	6000_5900	5900_5800	5800_5700	5700_5600	5600_5500	5500_5400	5400_5300	5300_5200	5200_5100	5100_5000	5000_4900	4900_4800	4800_4700	4700_4600	4600_4500	4500_4400	4400_4300	4300_4200	4200_4100	4100_4000	4000_3900	3900_3800	3800_3700	3700_3600	3600_3500	3500_3400	3400_3300	3300_3200	3200_3100	3100_3000	3000_2900	2900_2800	2800_2700	2700_2600	2600_2500	2500_2400	2400_2300	2300_2200	2200_2100	2100_2000	2000_1900	1900_1800	1800_1700	1700_1600	1600_1500	1500_1400	1400_1300	1300_1200	1200_1100
Amuq Valley Regional Project	44.9225	44.9225	44.9225	44.9225	44.9225	44.9225	71.6482	71.6482	85.3927	85.3927	81.8878	81.8878	81.8878	81.8878	81.8878	107.227	115.929	107.227	107.307	107.307	107.307	107.307	107.307	107.307	107.307	144.94	160.647	160.647	160.647	160.647	195.927	183.361	183.361	183.361	178.334	179.497	179.497	179.497	179.497	179.497	182.47	177.453	177.453	177.453	126.301	126.301	126.301	126.301	140.69
Kurban Hoyuk and Titrish Surveys	11.42	11.42	11.42	11.42	11.42	11.42	23.22	23.22	16.29	16.29	19.28	19.28	19.28	19.28	19.28	24.32	40.5	40.5	40.5	40.5	40.5	40.5	40.5	40.5	40.7	32.73	32.73	32.73	32.73	30.85	30.65	30.65	30.65	30.65	105.57	105.57	93.98	93.98	53.67	53.67	53.67	34.77	34.77	34.77	0.55	0.55	0.55	0.55	37.73
Land of the Carcemish Project	9.07	9.07	9.07	9.07	9.07	9.07	8.93	8.93	7.79	7.79	7.79	7.79	7.79	7.79	7.79	7.79	26.42	26.42	26.42	26.42	26.42	22.84	22.84	22.84	31.25	30.1	30.1	29.67	29.67	33.54	21.89	21.89	21.89	21.89	60.57	60.57	60.57	63.41	63.41	63.41	63.41	54.25	54.25	54.25	49.2	49.2	52.37	52.37	126.02
North Jazira Survey	52.6	52.6	52.6	52.6	52.6	52.6	52.1	52.1	82.6	81.6	81.6	81.6	81.6	81.6	81.6	81.6	161.8	161.8	161.8	161.8	161.8	161.8	161.8	161.8	162.5	162.5	162.5	162.5	162.5	162.5	152.3	152.3	152.3	152.3	152.3	152.5	152.5	152.5	152.5	152.5	186.1	230.8	230.8	230.8	230.8	9.9	7	80.4	80.4
Settlement in the Homs Region Survey (South)	63.1842	63.1842	63.1842	63.1842	63.1842	63.1842	36.0758	36.0758	36.0758	36.0758	36.0758	36.0758	36.0758	36.0758	36.0758	36.0758	36.0758	36.0758	68.4295	68.4295	68.4295	68.4295	68.4295	68.4295	68.4295	74.3488	74.3488	72.4409	72.4409	72.4409	72.4409	72.4409	72.4409	72.4409	72.4409	83.4883	83.4883	83.4883	83.4883	83.4883	83.4883	87.8523	87.8523	87.8523	91.5832	91.5832	70.2085	70.2085	85.2176
Sweyhat Survey	0	0	0	0	0	0	0	0	1.03	1.03	1.03	1.03	1.03	1.03	1.03	1.03	1.86	1.86	1.86	1.86	1.86	1.86	1.86	1.86	2.72	2.72	2.72	2.72	2.72	13.79	12.93	12.93	12.93	12.93	25.62	25.62	25.62	45.14	50.14	50.14	50.14	7.89	7.89	7.89	4.03	4.03	4.03	4.03	6.06
Tell Beydar Survey	21.171	21.171	21.171	21.171	21.171	21.171	21.171	21.171	19.254	19.254	19.254	19.254	19.254	19.254	19.254	19.254	44.191	44.191	44.191	44.191	44.191	44.191	44.191	44.191	44.191	44.191	44.191	44.191	44.191	44.191	25.139	25.139	25.139	42.139	42.139	62.139	62.139	46.139	46.139	46.139	3.9	3.9	3.9	3.9	44.635	43.575	83.349	83.349	112.011
Tell Hamoukar Survey	30.99	30.99	30.99	30.99	30.99	30.99	30.99	30.99	3.59	3.59	3.59	3.59	3.59	3.59	3.59	3.59	51.95	51.95	51.95	51.95	51.95	55.18	55.18	55.18	59.47	59.47	59.47	59.47	59.47	59.47	100.7	100.7	100.7	100.7	100.7	122.94	122.94	122.94	122.94	122.94	31.7	31.7	31.7	31.7	55.02	55.02	55.02	55.02	67.47
Settlement Density (Total Settlement/Survey Area)
Survey	6000_5900	5900_5800	5800_5700	5700_5600	5600_5500	5500_5400	5400_5300	5300_5200	5200_5100	5100_5000	5000_4900	4900_4800	4800_4700	4700_4600	4600_4500	4500_4400	4400_4300	4300_4200	4200_4100	4100_4000	4000_3900	3900_3800	3800_3700	3700_3600	3600_3500	3500_3400	3400_3300	3300_3200	3200_3100	3100_3000	3000_2900	2900_2800	2800_2700	2700_2600	2600_2500	2500_2400	2400_2300	2300_2200	2200_2100	2100_2000	2000_1900	1900_1800	1800_1700	1700_1600	1600_1500	1500_1400	1400_1300	1300_1200	1200_1100
Amuq Valley Regional Project	0.0839673	0.0839673	0.0839673	0.0839673	0.0839673	0.0839673	0.133922	0.133922	0.159612	0.159612	0.153061	0.153061	0.153061	0.153061	0.153061	0.200425	0.21669	0.200425	0.200574	0.200574	0.200574	0.200574	0.200574	0.200574	0.200574	0.270915	0.300276	0.300276	0.300276	0.300276	0.366219	0.342731	0.342731	0.342731	0.333336	0.335508	0.335508	0.335508	0.335508	0.335508	0.341066	0.331688	0.331688	0.331688	0.236077	0.236077	0.236077	0.236077	0.262972
Kurban Hoyuk and Titrish Surveys	0.02855	0.02855	0.02855	0.02855	0.02855	0.02855	0.05805	0.05805	0.040725	0.040725	0.0482	0.0482	0.0482	0.0482	0.0482	0.0608	0.10125	0.10125	0.10125	0.10125	0.10125	0.10125	0.10125	0.10125	0.10175	0.081825	0.081825	0.081825	0.081825	0.077125	0.076625	0.076625	0.076625	0.076625	0.263925	0.263925	0.23495	0.23495	0.134175	0.134175	0.134175	0.086925	0.086925	0.086925	0.001375	0.001375	0.001375	0.001375	0.094325
Land of the Carcemish Project	0.01814	0.01814	0.01814	0.01814	0.01814	0.01814	0.01786	0.01786	0.01558	0.01558	0.01558	0.01558	0.01558	0.01558	0.01558	0.01558	0.05284	0.05284	0.05284	0.05284	0.05284	0.04568	0.04568	0.04568	0.0625	0.0602	0.0602	0.05934	0.05934	0.06708	0.04378	0.04378	0.04378	0.04378	0.12114	0.12114	0.12114	0.12682	0.12682	0.12682	0.12682	0.1085	0.1085	0.1085	0.0984	0.0984	0.10474	0.10474	0.25204
North Jazira Survey	0.110737	0.110737	0.110737	0.110737	0.110737	0.110737	0.109684	0.109684	0.173895	0.171789	0.171789	0.171789	0.171789	0.171789	0.171789	0.171789	0.340632	0.340632	0.340632	0.340632	0.340632	0.340632	0.340632	0.340632	0.342105	0.342105	0.342105	0.342105	0.342105	0.342105	0.320632	0.320632	0.320632	0.320632	0.320632	0.321053	0.321053	0.321053	0.321053	0.321053	0.391789	0.485895	0.485895	0.485895	0.485895	0.0208421	0.0147368	0.169263	0.169263
Settlement in the Homs Region Survey (South)	0.15796	0.15796	0.15796	0.15796	0.15796	0.15796	0.0901895	0.0901895	0.0901895	0.0901895	0.0901895	0.0901895	0.0901895	0.0901895	0.0901895	0.0901895	0.0901895	0.0901895	0.171074	0.171074	0.171074	0.171074	0.171074	0.171074	0.171074	0.185872	0.185872	0.181102	0.181102	0.181102	0.181102	0.181102	0.181102	0.181102	0.181102	0.208721	0.208721	0.208721	0.208721	0.208721	0.208721	0.219631	0.219631	0.219631	0.228958	0.228958	0.175521	0.175521	0.213044
Sweyhat Survey	0	0	0	0	0	0	0	0	0.0171667	0.0171667	0.0171667	0.0171667	0.0171667	0.0171667	0.0171667	0.0171667	0.031	0.031	0.031	0.031	0.031	0.031	0.031	0.031	0.0453333	0.0453333	0.0453333	0.0453333	0.0453333	0.229833	0.2155	0.2155	0.2155	0.2155	0.427	0.427	0.427	0.752333	0.835667	0.835667	0.835667	0.1315	0.1315	0.1315	0.0671667	0.0671667	0.0671667	0.0671667	0.101
Tell Beydar Survey	0.0669968	0.0669968	0.0669968	0.0669968	0.0669968	0.0669968	0.0669968	0.0669968	0.0609304	0.0609304	0.0609304	0.0609304	0.0609304	0.0609304	0.0609304	0.0609304	0.139845	0.139845	0.139845	0.139845	0.139845	0.139845	0.139845	0.139845	0.139845	0.139845	0.139845	0.139845	0.139845	0.139845	0.0795538	0.0795538	0.0795538	0.133351	0.133351	0.196642	0.196642	0.146009	0.146009	0.146009	0.0123418	0.0123418	0.0123418	0.0123418	0.14125	0.137896	0.263763	0.263763	0.354465
Tell Hamoukar Survey	0.24792	0.24792	0.24792	0.24792	0.24792	0.24792	0.24792	0.24792	0.02872	0.02872	0.02872	0.02872	0.02872	0.02872	0.02872	0.02872	0.4156	0.4156	0.4156	0.4156	0.4156	0.44144	0.44144	0.44144	0.47576	0.47576	0.47576	0.47576	0.47576	0.47576	0.8056	0.8056	0.8056	0.8056	0.8056	0.98352	0.98352	0.98352	0.98352	0.98352	0.2536	0.2536	0.2536	0.2536	0.44016	0.44016	0.44016	0.44016	0.53976
Subregions and Overall Totals
Area	6000_5900	5900_5800	5800_5700	5700_5600	5600_5500	5500_5400	5400_5300	5300_5200	5200_5100	5100_5000	5000_4900	4900_4800	4800_4700	4700_4600	4600_4500	4500_4400	4400_4300	4300_4200	4200_4100	4100_4000	4000_3900	3900_3800	3800_3700	3700_3600	3600_3500	3500_3400	3400_3300	3300_3200	3200_3100	3100_3000	3000_2900	2900_2800	2800_2700	2700_2600	2600_2500	2500_2400	2400_2300	2300_2200	2200_2100	2100_2000	2000_1900	1900_1800	1800_1700	1700_1600	1600_1500	1500_1400	1400_1300	1300_1200	1200_1100
Orontes Subregion (AVRP + SHR)	0.115622	0.0766615	0.0766615	0.0766615	0.0766615	0.0727992	0.0785274	0.0785274	0.080357	0.0801251	0.0800056	0.0800056	0.0800056	0.0800056	0.0800056	0.0870526	0.132944	0.130926	0.155943	0.155943	0.155943	0.155862	0.155862	0.155862	0.159216	0.167203	0.170847	0.170304	0.170304	0.171117	0.179131	0.176216	0.176216	0.180159	0.200891	0.213567	0.210879	0.212354	0.204164	0.204164	0.169335	0.164563	0.164563	0.164563	0.164534	0.113047	0.117787	0.13168	0.183313
Euphrates Subregion (LCP + KHS/TS + SS)	0.0213438	0.0213438	0.0213438	0.0213438	0.0213438	0.0213438	0.0334896	0.0334896	0.0261562	0.0261562	0.0292708	0.0292708	0.0292708	0.0292708	0.0292708	0.0345208	0.0716458	0.0716458	0.0716458	0.0716458	0.0716458	0.0679167	0.0679167	0.0679167	0.0777812	0.0682813	0.0682813	0.0678333	0.0678333	0.0814375	0.0681979	0.0681979	0.0681979	0.0681979	0.19975	0.19975	0.187677	0.210969	0.174187	0.174187	0.174187	0.100948	0.100948	0.100948	0.0560208	0.0560208	0.0593229	0.0593229	0.176885
Jazira Subregion (NJS + THS + TBS)	0.114368	0.114368	0.114368	0.114368	0.114368	0.114368	0.113822	0.113822	0.115114	0.114022	0.114022	0.114022	0.114022	0.114022	0.114022	0.114022	0.281595	0.281595	0.281595	0.281595	0.281595	0.285121	0.285121	0.285121	0.290569	0.290569	0.290569	0.290569	0.290569	0.290569	0.303645	0.303645	0.303645	0.322204	0.322204	0.368536	0.368536	0.351069	0.351069	0.351069	0.242031	0.29083	0.29083	0.29083	0.360759	0.118444	0.1587	0.238831	0.283713
Total Regional Settlement (All Surveys Combined)	0.0830159	0.0830159	0.0830159	0.0830159	0.0830159	0.0830159	0.0868499	0.0868499	0.0896558	0.0893001	0.0891169	0.0891169	0.0891169	0.0891169	0.0891169	0.0999242	0.170305	0.167209	0.178747	0.178747	0.178747	0.178622	0.178622	0.178622	0.183767	0.196015	0.201603	0.200772	0.200772	0.205418	0.217708	0.213238	0.213238	0.219285	0.262424	0.281866	0.277743	0.280005	0.267444	0.267444	0.23297	0.223627	0.223627	0.223627	0.214201	0.13524	0.141881	0.167993	0.233226
Subregion and Regional values calculated by summing the Total Settlement values for relevant surveys and and dividing them by the sum of the Survey Size values. Note the Kurban Hoyuk and Titrish Surveys have been combined because the survey areas are contiguous (see Wilkinson et al. 2012 Levant: 44: 139–185)
[truncated: 30 more columns]

## Sheet: Sheet 2 Large Sites 6000-2000BC
Name	Max Area (ha)	Min Area (ha)	Start (BP)	End (BP)	Plot Date (BP)	Plot Area (ha)	Key Reference(s)
Abu Harba	0	10.6	4000	3600	3800	10.6	PalaeoSyr Database (unbpublished but accessible to authors, see http://www.cepam.cnrs.fr/spip.php?rubrique175&lang=fr)		Note the Plot Date is the mid point of the likely period of occupation. The Plot Area is the most likely area from our research, lines on the graph in Figure 5 indicate the range of minimum and maximum areas. Sites with multiple entries are occupied in multiple periods.
Abu Harba	10.6	10.6	4450	4000	4225	10.6	PalaeoSyr Database (unbpublished but accessible to authors, see http://www.cepam.cnrs.fr/spip.php?rubrique175&lang=fr)
Abu Kula	10	10	4000	3500	3750	10	Wilkinson. T. J., Tucker. D. J., (1995) Settlement and Development in the North Jazira, Iraq: A study of the Archaeological Landscape, British Schhol of Archaeology in Iraq Department of Antiquities and Heritage, Baghdad.
Abu Kula	10	10	4500	4000	4250	10	Wilkinson. T. J., Tucker. D. J., (1995) Settlement and Development in the North Jazira, Iraq: A study of the Archaeological Landscape, British Schhol of Archaeology in Iraq Department of Antiquities and Heritage, Baghdad.
Agilah	31.879	31.879	3900	3600	3750	31.879	Corona Spy Photography Mission 1038, acquired 22/01/1967
Ain Dara	22	22	3200	3000	3100	22	Stone. E.C., Zimansky. P. E. (1999) The Iron Age Settlement at 'Ain Dara, Syria: Survey and Soundings, BAR International Series 786
Ain Dara	22	22	3600	3200	3400	22	Stone. E.C., Zimansky. P. E. (1999) The Iron Age Settlement at 'Ain Dara, Syria: Survey and Soundings, BAR International Series 786
Aleppo	108	108	4000	3600	3800	108	NIGRO, L. 1997 - 1999. Yamkhad / Aleppo: Investigating the Second Millennium BC Capital of Northern Syria Through Islamic, Byzantine and Classical Towns. Environmental Design: Journal of the Islamic Environmental Design Research Centre, 46 - 55.
Aleppo	13.8	13.8	4200	4000	4100	13.8	NIGRO, L. 1997 - 1999. Yamkhad / Aleppo: Investigating the Second Millennium BC Capital of Northern Syria Through Islamic, Byzantine and Classical Towns. Environmental Design: Journal of the Islamic Environmental Design Research Centre, 46 - 55.
Aleppo	13.8	13.8	4700	4200	4450	13.8	NIGRO, L. 1997 - 1999. Yamkhad / Aleppo: Investigating the Second Millennium BC Capital of Northern Syria Through Islamic, Byzantine and Classical Towns. Environmental Design: Journal of the Islamic Environmental Design Research Centre, 46 - 55.
Aleppo	13.8	13.8	5000	4700	4850	13.8	NIGRO, L. 1997 - 1999. Yamkhad / Aleppo: Investigating the Second Millennium BC Capital of Northern Syria Through Islamic, Byzantine and Classical Towns. Environmental Design: Journal of the Islamic Environmental Design Research Centre, 46 - 55.
Al-Ḫirbat al-Ġarbiyya	22	22	3850	3600	3725	22	PalaeoSyr Database (unbpublished but accessible to authors, see http://www.cepam.cnrs.fr/spip.php?rubrique175&lang=fr)
Al-Ḫirbat al-Ġarbiyya	22	22	4450	4000	4225	22	PalaeoSyr Database (unbpublished but accessible to authors, see http://www.cepam.cnrs.fr/spip.php?rubrique175&lang=fr)
Bandar Khan	10.4	10.4	1360	500	930	10.4	Corona Spy Photography Mission 1038, acquired 22/01/1967
Bandar Khan	10.4	10.4	2050	1360	1705	10.4	Corona Spy Photography Mission 1038, acquired 22/01/1967
Bandar Khan	10.4	10.4	3200	2550	2875	10.4	Corona Spy Photography Mission 1038, acquired 22/01/1967
Bandar Khan	10.4	10.4	3900	3600	3750	10.4	Corona Spy Photography Mission 1038, acquired 22/01/1967
Bandar Khan	10.4	10.4	4900	4000	4450	10.4	Corona Spy Photography Mission 1038, acquired 22/01/1967
Basorin Hoyuk	10.6	10.6	3600	3200	3400	10.6	Algaze. G., Hammer. E., Parker. B., Breuninger. R., Knudstad. J., (2012) The Tigris-Euphrates Archaeological Reconnaissance Project. Final Report of the Cizre Dam and Cizre-Silopi Plain Survey Area, Anatolica XXXVIII
Basorin Hoyuk	10.6	10.6	4000	3600	3800	10.6	Algaze. G., Hammer. E., Parker. B., Breuninger. R., Knudstad. J., (2012) The Tigris-Euphrates Archaeological Reconnaissance Project. Final Report of the Cizre Dam and Cizre-Silopi Plain Survey Area, Anatolica XXXVIII
Beddayeh	10	13	4300	4100	4200	10	Cooper. L., (2006) Early Urbanism on the Syrian Euphrates, Routledge
Beddayeh	10	13	4450	4300	4375	10	Cooper. L., (2006) Early Urbanism on the Syrian Euphrates, Routledge
Beddayeh	10	13	4600	4450	4525	10	Cooper. L., (2006) Early Urbanism on the Syrian Euphrates, Routledge
Beddayeh	10	13	4900	4600	4750	10	Cooper. L., (2006) Early Urbanism on the Syrian Euphrates, Routledge
Beddayeh	10	13	5000	4900	4950	10	Cooper. L., (2006) Early Urbanism on the Syrian Euphrates, Routledge
Carcemish	95	95	3175	2975	3075	95	Lawrence, D., Bradbury, J., & Dunford, R. (2012). Chronology, Uncertainty and GIS: A Methodology for Characterising and Understanding Landscapes of the Ancient Near East. Journal for Ancient Studies (Special Volume 3), 353–359.
Carcemish	40	40	4250	3175	3712.5	40	Lawrence, D., Bradbury, J., & Dunford, R. (2012). Chronology, Uncertainty and GIS: A Methodology for Characterising and Understanding Landscapes of the Ancient Near East. Journal for Ancient Studies (Special Volume 3), 353–359.
Carcemish	4	40	4500	4250	4375	40	Lawrence, D., Bradbury, J., & Dunford, R. (2012). Chronology, Uncertainty and GIS: A Methodology for Characterising and Understanding Landscapes of the Ancient Near East. Journal for Ancient Studies (Special Volume 3), 353–359.
Chagar Bazar	12	12	4000	3500	3750	12	McMahon. A., Tunca. O., Bagdo. A., (2001) New Excavations at Chagar Bazar, 1999 - 2000, Iraq 63, 201 - 222
Chagar Bazar	12	12	4500	4000	4250	12	McMahon. A., Tunca. O., Bagdo. A., (2001) New Excavations at Chagar Bazar, 1999 - 2000, Iraq 63, 201 - 222
Dibunah Tepe	0	51	6000	2000	4000	51	Lloyd. S., (1938) Some Ancient Sites in the Sinjar District, Iraq 5, pp.123 - 142
Dogir / Dougird	16	16	3900	3700	3800	16	1. Ristvet.L., (2005) Settlement, Economy and Society in the Tell Leilan Region, Syria, 3000-1000 BC, PhD Thesis, King's College University of Cambridge, Faculty of Oriental Studies. 2.http://leilan.yale.edu/works/regional_survey/
Dogir / Dougird	16	16	4600	4400	4500	16	1. Ristvet.L., (2005) Settlement, Economy and Society in the Tell Leilan Region, Syria, 3000-1000 BC, PhD Thesis, King's College University of Cambridge, Faculty of Oriental Studies. 2.http://leilan.yale.edu/works/regional_survey/
Dogir / Dougird	16	16	4800	4600	4700	16	1. Ristvet.L., (2005) Settlement, Economy and Society in the Tell Leilan Region, Syria, 3000-1000 BC, PhD Thesis, King's College University of Cambridge, Faculty of Oriental Studies. 2.http://leilan.yale.edu/works/regional_survey/
Dogir / Dougird	16	16	5200	5000	5100	16	1. Ristvet.L., (2005) Settlement, Economy and Society in the Tell Leilan Region, Syria, 3000-1000 BC, PhD Thesis, King's College University of Cambridge, Faculty of Oriental Studies. 2.http://leilan.yale.edu/works/regional_survey/
Domuztepe	18	18	7200	6400	6800	18	Campbell, S. (2005) ‘Domuztepe 2005’, Anatolian Archaeology 11: 4-7
Domuztepe	18	18	8000	7200	7600	18	Campbell, S. (2005) ‘Domuztepe 2005’, Anatolian Archaeology 11: 4-7
Emar / Tell Maskanah	37	37	3340	3180	3260	37	1.Cooper. L., (2006) Early Urbanism on the Syrian Euphrates, Routledge 2.Anastasio. S., Lebeau. M., Sauvage. M., (2004) Atlas of Preclassical Upper Mesopotamia: Subartu XIII, Brepolis, Turnhout
Emar / Tell Maskanah	37	37	3595	3340	3467.5	37	1.Cooper. L., (2006) Early Urbanism on the Syrian Euphrates, Routledge 2.Anastasio. S., Lebeau. M., Sauvage. M., (2004) Atlas of Preclassical Upper Mesopotamia: Subartu XIII, Brepolis, Turnhout
Emar / Tell Maskanah	37	37	3700	3595	3647.5	37	1.Cooper. L., (2006) Early Urbanism on the Syrian Euphrates, Routledge 2.Anastasio. S., Lebeau. M., Sauvage. M., (2004) Atlas of Preclassical Upper Mesopotamia: Subartu XIII, Brepolis, Turnhout
Emar / Tell Maskanah	37	37	4300	4100	4200	37	1.Cooper. L., (2006) Early Urbanism on the Syrian Euphrates, Routledge 2.Anastasio. S., Lebeau. M., Sauvage. M., (2004) Atlas of Preclassical Upper Mesopotamia: Subartu XIII, Brepolis, Turnhout
Emar / Tell Maskanah	37	37	4450	4300	4375	37	1.Cooper. L., (2006) Early Urbanism on the Syrian Euphrates, Routledge 2.Anastasio. S., Lebeau. M., Sauvage. M., (2004) Atlas of Preclassical Upper Mesopotamia: Subartu XIII, Brepolis, Turnhout
Halawa	15.75	15.75	4300	4100	4200	15.75	1. Cooper. L., (2006) Early Urbanism on the Syrian Euphrates, Routledge 2. Anastasio. S., Lebeau. M., Sauvage. M., (2004) Atlas of Preclassical Upper Mesopotamia: Subartu XIII, Brepolis, Turnhout 3. Reichel, C. D. (2004). Appendix B: Site Gazetteer. On the margin of the Euphrates : settlement and land use at Tell es-Sweyhat and in the upper Lake Assad area, Syria. in Wilkinson, T. J. (ed). Chicag…
Halawa	15.75	15.75	4450	4300	4375	15.75	1. Cooper. L., (2006) Early Urbanism on the Syrian Euphrates, Routledge 2. Anastasio. S., Lebeau. M., Sauvage. M., (2004) Atlas of Preclassical Upper Mesopotamia: Subartu XIII, Brepolis, Turnhout 3. Reichel, C. D. (2004). Appendix B: Site Gazetteer. On the margin of the Euphrates : settlement and land use at Tell es-Sweyhat and in the upper Lake Assad area, Syria. in Wilkinson, T. J. (ed). Chicag…
Halawa	15.75	15.75	4600	4450	4525	15.75	1. Cooper. L., (2006) Early Urbanism on the Syrian Euphrates, Routledge 2. Anastasio. S., Lebeau. M., Sauvage. M., (2004) Atlas of Preclassical Upper Mesopotamia: Subartu XIII, Brepolis, Turnhout 3. Reichel, C. D. (2004). Appendix B: Site Gazetteer. On the margin of the Euphrates : settlement and land use at Tell es-Sweyhat and in the upper Lake Assad area, Syria. in Wilkinson, T. J. (ed). Chicag…
Hamidya	97.5	245	3500	3350	3425	97.5	www.hamidi.unibe.ch https://sites.google.com/site/hamidiyataidu/home/periods-of-settlement
Hamidya	17	17	4400	3850	4125	17	www.hamidi.unibe.ch https://sites.google.com/site/hamidiyataidu/home/periods-of-settlement
Hammam el Turkman	19	19	3800	3650	3725	19	1. ed. Van Loon. M. N., (1998) Hammam et-Turkman I: Report on the University of Amsterdam's 1981 - 1984 Excavations in Syria volume 1, Istanbul, Nederlands Historisch-Archeologisch Instituut te Instanbu 2. ed. Van Loon. M. N., (1998) Hammam et-Turkman I: Report on the University of Amsterdam's 1981 - 1984 Excavations in Syria volume 2, Istanbul, Nederlands Historisch-Archeologisch Instituut te In…
Hammam el Turkman	19	19	4000	3800	3900	19	1. ed. Van Loon. M. N., (1998) Hammam et-Turkman I: Report on the University of Amsterdam's 1981 - 1984 Excavations in Syria volume 1, Istanbul, Nederlands Historisch-Archeologisch Instituut te Instanbu 2. ed. Van Loon. M. N., (1998) Hammam et-Turkman I: Report on the University of Amsterdam's 1981 - 1984 Excavations in Syria volume 2, Istanbul, Nederlands Historisch-Archeologisch Instituut te In…
Hammam el Turkman	19	19	5000	4000	4500	19	1. ed. Van Loon. M. N., (1998) Hammam et-Turkman I: Report on the University of Amsterdam's 1981 - 1984 Excavations in Syria volume 1, Istanbul, Nederlands Historisch-Archeologisch Instituut te Instanbu 2. ed. Van Loon. M. N., (1998) Hammam et-Turkman I: Report on the University of Amsterdam's 1981 - 1984 Excavations in Syria volume 2, Istanbul, Nederlands Historisch-Archeologisch Instituut te In…
Hammam el Turkman	19	19	5700	5200	5450	19	1. ed. Van Loon. M. N., (1998) Hammam et-Turkman I: Report on the University of Amsterdam's 1981 - 1984 Excavations in Syria volume 1, Istanbul, Nederlands Historisch-Archeologisch Instituut te Instanbu 2. ed. Van Loon. M. N., (1998) Hammam et-Turkman I: Report on the University of Amsterdam's 1981 - 1984 Excavations in Syria volume 2, Istanbul, Nederlands Historisch-Archeologisch Instituut te In…
Hammam-el-Turkman	15	15	7200	6400	6800	15	1. ed. Van Loon. M. N., (1998) Hammam et-Turkman I: Report on the University of Amsterdam's 1981 - 1984 Excavations in Syria volume 1, Istanbul, Nederlands Historisch-Archeologisch Instituut te Instanbu 2. ed. Van Loon. M. N., (1998) Hammam et-Turkman I: Report on the University of Amsterdam's 1981 - 1984 Excavations in Syria volume 2, Istanbul, Nederlands Historisch-Archeologisch Instituut te In…
Harran	12	12	3200	2610	2905	12	1.Lloyd, S., Brice, W., (1951) Harran, Anatolian Studies vol 1, 77 - 111. 2.Prag, H., The 1959 Deep Sounding at Harran in Turkey, Levant, 63 - 94
Harran	12	12	3500	3352	3426	12	1.Lloyd, S., Brice, W., (1951) Harran, Anatolian Studies vol 1, 77 - 111. 2.Prag, H., The 1959 Deep Sounding at Harran in Turkey, Levant, 63 - 94
Harran	12	12	4500	3500	4000	12	1.Lloyd, S., Brice, W., (1951) Harran, Anatolian Studies vol 1, 77 - 111. 2.Prag, H., The 1959 Deep Sounding at Harran in Turkey, Levant, 63 - 94
Harran	12	12	4300	4000	4150	12	1.Lloyd, S., Brice, W., (1951) Harran, Anatolian Studies vol 1, 77 - 111. 2.Prag, H., The 1959 Deep Sounding at Harran in Turkey, Levant, 63 - 94
Harran	12	12	4600	4300	4450	12	1.Lloyd, S., Brice, W., (1951) Harran, Anatolian Studies vol 1, 77 - 111. 2.Prag, H., The 1959 Deep Sounding at Harran in Turkey, Levant, 63 - 94
Hawa	16	16	7200	6400	6800	16	Wilkinson. T. J., Tucker. D. J., (1995) Settlement and Development in the North Jazira, Iraq: A study of the Archaeological Landscape, British Schhol of Archaeology in Iraq Department of Antiquities and Heritage, Baghdad.
Horum Hoyuk	12	15	3900	3700	3800	12	1. Algaze. G., Breuninger. R., Knudstad. J. (1994) The Tigris-Euphrates Archaeological Reconnaissance Prject: Final Report of the Birecik and Carcemish Dam Survey Areas, Anatolica XX, p1 - 96 2. Marro. C. (2007) Continuity and change in the Birecil valley at the end of the third millennium BC: The archaeological evidence from Horum Hoyuk. Lyon Symposium.
Horum Hoyuk	12	15	4100	3900	4000	12	1. Algaze. G., Breuninger. R., Knudstad. J. (1994) The Tigris-Euphrates Archaeological Reconnaissance Prject: Final Report of the Birecik and Carcemish Dam Survey Areas, Anatolica XX, p1 - 96 2. Marro. C. (2007) Continuity and change in the Birecil valley at the end of the third millennium BC: The archaeological evidence from Horum Hoyuk. Lyon Symposium.
Horum Hoyuk	12	15	4300	4100	4200	12	1. Algaze. G., Breuninger. R., Knudstad. J. (1994) The Tigris-Euphrates Archaeological Reconnaissance Prject: Final Report of the Birecik and Carcemish Dam Survey Areas, Anatolica XX, p1 - 96 2. Marro. C. (2007) Continuity and change in the Birecil valley at the end of the third millennium BC: The archaeological evidence from Horum Hoyuk. Lyon Symposium.
Karatepe	11.8	11.8	3900	3600	3750	11.8	Casana. J. J, Wilkinson. T. J (2005) Appendix A: Gazetteer of sites in The Amuq Valley Region Projects Volume 1 Surveys in the Plain of Antioch and Orontes Delta, Turkey, 1995 - 2002 ed Yener. K. A pp 203 - 282 Oriental Institute Publications, Chicago
Kasana / Kazane Hoyuk	25	40	4050	3750	3900	25	1.Creekmore, A. (2010). The Structure of Upper Mesopotamian Cities: Insight fromFluxgate Gradiometer Survey at Kazane Hoyuk, Southeastern Turkey. Archaeological Prospection, (www.interscience.wiley.com) DOI: 10.1002/arp.375 2. Anastasio. S., Lebeau. M., Sauvage. M., (2004) Atlas of Preclassical Upper Mesopotamia: Subartu XIII, Brepolis, Turnhout
Kasana / Kazane Hoyuk	100	100	4600	4200	4400	100	1.Creekmore, A. (2010). The Structure of Upper Mesopotamian Cities: Insight fromFluxgate Gradiometer Survey at Kazane Hoyuk, Southeastern Turkey. Archaeological Prospection, (www.interscience.wiley.com) DOI: 10.1002/arp.375 2. Anastasio. S., Lebeau. M., Sauvage. M., (2004) Atlas of Preclassical Upper Mesopotamia: Subartu XIII, Brepolis, Turnhout
Kasana / Kazane Hoyuk	8	20	8000	7200	7600	20	1.Creekmore, A. (2010). The Structure of Upper Mesopotamian Cities: Insight fromFluxgate Gradiometer Survey at Kazane Hoyuk, Southeastern Turkey. Archaeological Prospection, (www.interscience.wiley.com) DOI: 10.1002/arp.375 2. Anastasio. S., Lebeau. M., Sauvage. M., (2004) Atlas of Preclassical Upper Mesopotamia: Subartu XIII, Brepolis, Turnhout
Kharaba Tibn or Tell Abu Hajar	18.3	18.3	4000	3500	3750	18.3	Wilkinson. T. J., Tucker. D. J., (1995) Settlement and Development in the North Jazira, Iraq: A study of the Archaeological Landscape, British Schhol of Archaeology in Iraq Department of Antiquities and Heritage, Baghdad.
Kharaba Tibn or Tell Abu Hajar	17.2	17.2	4500	4000	4250	17.2	Wilkinson. T. J., Tucker. D. J., (1995) Settlement and Development in the North Jazira, Iraq: A study of the Archaeological Landscape, British Schhol of Archaeology in Iraq Department of Antiquities and Heritage, Baghdad.
Khirbat al-'Abd	16.1	16.1	3450	3150	3300	16.1	Tell Hamoukar, Volume 1. Urbanism and Cultural Landscapes in Northeastern Syria: The Tell Hamoukar Survey, 1999-2001. Jason A. Ur. Oriental Institute Publications. http://oi.uchicago.edu/research/pubs/catalog/oip/oip137.htm
Khirbat al-'Abd	10.4	10.4	4000	3450	3725	10.4	Tell Hamoukar, Volume 1. Urbanism and Cultural Landscapes in Northeastern Syria: The Tell Hamoukar Survey, 1999-2001. Jason A. Ur. Oriental Institute Publications. http://oi.uchicago.edu/research/pubs/catalog/oip/oip137.htm
Khodr	12.25	12.25	4400	4300	4350	12.25	1. Ristvet.L., (2005) Settlement, Economy and Society in the Tell Leilan Region, Syria, 3000-1000 BC, PhD Thesis, King's College University of Cambridge, Faculty of Oriental Studies. 2.http://leilan.yale.edu/works/regional_survey/
Koberlik	25.4	25.4	3200	2550	2875	25.4	Corona Spy Photography Mission 1038, acquired 22/01/1967
Koberlik	25.4	25.4	4900	4000	4450	25.4	Corona Spy Photography Mission 1038, acquired 22/01/1967
Kurdu	15	15	7200	6400	6800	15	Casana. J. J, Wilkinson. T. J (2005) Appendix A: Gazetteer of sites in The Amuq Valley Region Projects Volume 1 Surveys in the Plain of Antioch and Orontes Delta, Turkey, 1995 - 2002 ed Yener. K. A pp 203 - 282 Oriental Institute Publications, Chicago
Kurdu	15	15	8000	7200	7600	15	Casana. J. J, Wilkinson. T. J (2005) Appendix A: Gazetteer of sites in The Amuq Valley Region Projects Volume 1 Surveys in the Plain of Antioch and Orontes Delta, Turkey, 1995 - 2002 ed Yener. K. A pp 203 - 282 Oriental Institute Publications, Chicago
Lazzaga	19	19	4400	4300	4350	19	1. Ristvet.L., (2005) Settlement, Economy and Society in the Tell Leilan Region, Syria, 3000-1000 BC, PhD Thesis, King's College University of Cambridge, Faculty of Oriental Studies. 2.http://leilan.yale.edu/works/regional_survey/
Mohammed Diyab (55)	35	40	3900	3700	3800	35	1. Nicole.C., (2006) Tell Mohammed Diyab 3 Travaux de 1992-2000 sur les buttes A et B, Editions Recherche sur les Civilisations, Paris 2.http://leilan.yale.edu/works/regional_survey/
Mohammed Diyab (55)	10	10	4200	3900	4050	10	1. Nicole.C., (2006) Tell Mohammed Diyab 3 Travaux de 1992-2000 sur les buttes A et B, Editions Recherche sur les Civilisations, Paris 2.http://leilan.yale.edu/works/regional_survey/
Mohammed Diyab (55)	10	10	4300	4200	4250	10	1. Nicole.C., (2006) Tell Mohammed Diyab 3 Travaux de 1992-2000 sur les buttes A et B, Editions Recherche sur les Civilisations, Paris 2.http://leilan.yale.edu/works/regional_survey/
Mohammed Diyab (55)	50	50	4400	4300	4350	50	1. Nicole.C., (2006) Tell Mohammed Diyab 3 Travaux de 1992-2000 sur les buttes A et B, Editions Recherche sur les Civilisations, Paris 2.http://leilan.yale.edu/works/regional_survey/
Mohammed Diyab (55)	17	17	4600	4400	4500	17	1. Nicole.C., (2006) Tell Mohammed Diyab 3 Travaux de 1992-2000 sur les buttes A et B, Editions Recherche sur les Civilisations, Paris 2.http://leilan.yale.edu/works/regional_survey/
Mohammed Diyab (55)	17	17	4800	4600	4700	17	1. Nicole.C., (2006) Tell Mohammed Diyab 3 Travaux de 1992-2000 sur les buttes A et B, Editions Recherche sur les Civilisations, Paris 2.http://leilan.yale.edu/works/regional_survey/
Mounbateh	15	15	8000	7200	7600	15	Curvers. H. H., (1991) Bronze Age Society in the Balikh Drainage (Syria), phd Thesis, Universitait van Amsterdam
Msherifa	13.7	13.7	5000	4000	4500	13.7	Corona Spy Photography Mission 1038, acquired 22/01/1967
Nervan Hoyuk	15	15	4000	3600	3800	15	Algaze. G., Hammer. E., Parker. B., Breuninger. R., Knudstad. J., (2012) The Tigris-Euphrates Archaeological Reconnaissance Project. Final Report of the Cizre Dam and Cizre-Silopi Plain Survey Area, Anatolica XXXVIII
Nineveh	55	55	3365	3041	3203	55	Stronach. D.,Lumsden. S. (1992) UC Berkley's Excavations at Nineveh. The Biblical Archaeologist 55(4) pp227 - 233
Nineveh	40	40	4234	4154	4194	40	Stronach. D.,Lumsden. S. (1992) UC Berkley's Excavations at Nineveh. The Biblical Archaeologist 55(4) pp227 - 233
Nineveh	10	40	4269	4255	4262	10	Stronach. D.,Lumsden. S. (1992) UC Berkley's Excavations at Nineveh. The Biblical Archaeologist 55(4) pp227 - 233
Nineveh	40	40	5000	4500	4750	40	Stronach. D.,Lumsden. S. (1992) UC Berkley's Excavations at Nineveh. The Biblical Archaeologist 55(4) pp227 - 233
Nineveh	40	40	6000	5000	5500	40	Stronach. D.,Lumsden. S. (1992) UC Berkley's Excavations at Nineveh. The Biblical Archaeologist 55(4) pp227 - 233
Nisibin	15	15	8000	7200	7600	15	Algaze. G., Hammer. E., Parker. B., Breuninger. R., Knudstad. J., (2012) The Tigris-Euphrates Archaeological Reconnaissance Project. Final Report of the Cizre Dam and Cizre-Silopi Plain Survey Area, Anatolica XXXVIII
Oylum Hoyuk	13.6	13.6	3200	2550	2875	13.6	Ozgen. E., Helwing. B., (2003) On the Shifting Border between Mesopotamia and the West: Seven Seasons of Joint Turkish-German Excavations at Oylum Hoyuk, Anatolica XXIX
Oylum Hoyuk	13.6	13.6	3600	3200	3400	13.6	Ozgen. E., Helwing. B., (2003) On the Shifting Border between Mesopotamia and the West: Seven Seasons of Joint Turkish-German Excavations at Oylum Hoyuk, Anatolica XXIX
Oylum Hoyuk	13.6	13.6	3800	3700	3750	13.6	Ozgen. E., Helwing. B., (2003) On the Shifting Border between Mesopotamia and the West: Seven Seasons of Joint Turkish-German Excavations at Oylum Hoyuk, Anatolica XXIX
Oylum Hoyuk	18	18	4500	3900	4200	18	Ozgen. E., Helwing. B., (2003) On the Shifting Border between Mesopotamia and the West: Seven Seasons of Joint Turkish-German Excavations at Oylum Hoyuk, Anatolica XXIX
Oylum Hoyuk	13.6	13.6	5500	4500	5000	13.6	Ozgen. E., Helwing. B., (2003) On the Shifting Border between Mesopotamia and the West: Seven Seasons of Joint Turkish-German Excavations at Oylum Hoyuk, Anatolica XXIX
Oylum Hoyuk	18	18	7400	5500	6450	18	Ozgen. E., Helwing. B., (2003) On the Shifting Border between Mesopotamia and the West: Seven Seasons of Joint Turkish-German Excavations at Oylum Hoyuk, Anatolica XXIX
Oylum Hoyuk	13.6	13.6	7200	6400	6800	13.6	Ozgen. E., Helwing. B., (2003) On the Shifting Border between Mesopotamia and the West: Seven Seasons of Joint Turkish-German Excavations at Oylum Hoyuk, Anatolica XXIX
Oylum Hoyuk	13.6	13.6	8000	7200	7600	13.6	Ozgen. E., Helwing. B., (2003) On the Shifting Border between Mesopotamia and the West: Seven Seasons of Joint Turkish-German Excavations at Oylum Hoyuk, Anatolica XXIX
Rajm al-Sawan	12	12	4000	3600	3800	12	PalaeoSyr Database (unbpublished but accessible to authors, see http://www.cepam.cnrs.fr/spip.php?rubrique175&lang=fr)
Rajm al-Sawan	12	12	4450	4000	4225	12	PalaeoSyr Database (unbpublished but accessible to authors, see http://www.cepam.cnrs.fr/spip.php?rubrique175&lang=fr)
Ras Shamra / Ugarit	27	27	3600	3200	3400	27	1. Van de Mieroop, M. (2003). A history of the ancient Near East c.3000 - 333BC. Oxford: Blackwell. 2.Vidal, J. (2006). Ugarit and the southern Levantine sea ports. Journal of the Economic and Social History of the Orient, 49(3), 269 - 279. 3. Yon, M. (2006). The city of Ugarit at Tell Ras Shamra. Winoa Lake: Eisenbrauns.
Ras Shamra / Ugarit	27	27	3900	3650	3775	27	1. Van de Mieroop, M. (2003). A history of the ancient Near East c.3000 - 333BC. Oxford: Blackwell. 2.Vidal, J. (2006). Ugarit and the southern Levantine sea ports. Journal of the Economic and Social History of the Orient, 49(3), 269 - 279. 3. Yon, M. (2006). The city of Ugarit at Tell Ras Shamra. Winoa Lake: Eisenbrauns.
Rasm al-Hammam	0	10	3600	3150	3375	10	PalaeoSyr Database (unbpublished but accessible to authors, see http://www.cepam.cnrs.fr/spip.php?rubrique175&lang=fr)
Rasm al-Hammam	10	10	4450	4000	4225	10	PalaeoSyr Database (unbpublished but accessible to authors, see http://www.cepam.cnrs.fr/spip.php?rubrique175&lang=fr)
Salba	10	10	4000	3600	3800	10	Courtois. J. C. (1973) Prospection archeologique dans la moyenne vallee de l'Oronte (El Ghab et Er Roudj: Syrie du nord-ouest), Syria 50(1/2), pp 53 - 99
Samsat	10	17.5	5600	5000	5300	10	1. Wilkinson. T. J., Galiatsatos. N., Lawrence. D., Ricci. A., Dunford. R., Philip. G., (2012) Late Chalcolithic and Early Bronze Age Landscapes of Settlement and Mobility in the Middle Euphrates: A Reassessment, Levant 44(2), 139 - 185 2. Anastasio. S., Lebeau. M., Sauvage. M., (2004) Atlas of Preclassical Upper Mesopotamia: Subartu XIII, Brepolis, Turnhout 3. LAWRENCE, DAN (2012) Early Urbanism…
Samsat	10	17.5	6400	5100	5750	10	1. Wilkinson. T. J., Galiatsatos. N., Lawrence. D., Ricci. A., Dunford. R., Philip. G., (2012) Late Chalcolithic and Early Bronze Age Landscapes of Settlement and Mobility in the Middle Euphrates: A Reassessment, Levant 44(2), 139 - 185 2. Anastasio. S., Lebeau. M., Sauvage. M., (2004) Atlas of Preclassical Upper Mesopotamia: Subartu XIII, Brepolis, Turnhout 3. LAWRENCE, DAN (2012) Early Urbanism…
Selenkahiye	12	15	4300	4000	4150	12	1. Cooper. L., (2006) Early Urbanism on the Syrian Euphrates, Routledge 2. Reichel, C. D. (2004). Appendix B: Site Gazetteer. On the margin of the Euphrates : settlement and land use at Tell es-Sweyhat and in the upper Lake Assad area, Syria. in Wilkinson, T. J. (ed). Chicago, Oriental Institute of the University of Chicago: 223-262.
Selenkahiye	12	15	4400	4300	4350	12	1. Cooper. L., (2006) Early Urbanism on the Syrian Euphrates, Routledge 2. Reichel, C. D. (2004). Appendix B: Site Gazetteer. On the margin of the Euphrates : settlement and land use at Tell es-Sweyhat and in the upper Lake Assad area, Syria. in Wilkinson, T. J. (ed). Chicago, Oriental Institute of the University of Chicago: 223-262.
Sourane	12	12	5000	3000	4000	12	1. Courtois. J. C. (1973) Prospection archeologique dans la moyenne vallee de l'Oronte (El Ghab et Er Roudj: Syrie du nord-ouest), Syria 50(1/2), pp 53 - 99 2. Fortin, M., Geyer, B. & Dbyat, M., 2005. Observations preliminaires sur les schemes d'establissement dans la vallee du Ghab (Syrie) durant les ages Bronze et du Fer. In Berger, J.F. Temps et espaces de l'homme en societe, analyses et model…
Sqalbiye	14.3	14.3	3600	3100	3350	14.3	1. Courtois. J. C. (1973) Prospection archeologique dans la moyenne vallee de l'Oronte (El Ghab et Er Roudj: Syrie du nord-ouest), Syria 50(1/2), pp 53 - 99 2. Fortin, M., Geyer, B. & Dbyat, M., 2005. Observations preliminaires sur les schemes d'establissement dans la vallee du Ghab (Syrie) durant les ages Bronze et du Fer. In Berger, J.F. Temps et espaces de l'homme en societe, analyses et model…
Sqalbiye	14.3	14.3	4000	3600	3800	14.3	1. Courtois. J. C. (1973) Prospection archeologique dans la moyenne vallee de l'Oronte (El Ghab et Er Roudj: Syrie du nord-ouest), Syria 50(1/2), pp 53 - 99 2. Fortin, M., Geyer, B. & Dbyat, M., 2005. Observations preliminaires sur les schemes d'establissement dans la vallee du Ghab (Syrie) durant les ages Bronze et du Fer. In Berger, J.F. Temps et espaces de l'homme en societe, analyses et model…
Takyan Hoyuk	10	10	8000	7200	7600	10	Algaze. G., Hammer. E., Parker. B., Breuninger. R., Knudstad. J., (2012) The Tigris-Euphrates Archaeological Reconnaissance Project. Final Report of the Cizre Dam and Cizre-Silopi Plain Survey Area, Anatolica XXXVIII
Tall al-Shaykh 'Ali	24	24	5500	3150	4325	24	PalaeoSyr Database (unbpublished but accessible to authors, see http://www.cepam.cnrs.fr/spip.php?rubrique175&lang=fr)
Tall an-Nasriyah	56.7	56.7	4000	3500	3750	56.7	1. Bartl, K and al-Maqdissi, M. Ancient settlements in the middle Orontes region between ar-Rastan and Qal'at Shayzar: first results of archaeological surface investigations 2003 - 2004. [book auth.] D Morandi-Bonacossi. Urban and natural landscapes of an ancient Syrian capital: settlement and environment at Tell Mishrifeh / Qatna and in central western Syria. Udine : Forum, 2007, pp. 243 - 253. …
Tall an-Nasriyah	56.7	56.7	4400	4000	4200	56.7	1. Bartl, K and al-Maqdissi, M. Ancient settlements in the middle Orontes region between ar-Rastan and Qal'at Shayzar: first results of archaeological surface investigations 2003 - 2004. [book auth.] D Morandi-Bonacossi. Urban and natural landscapes of an ancient Syrian capital: settlement and environment at Tell Mishrifeh / Qatna and in central western Syria. Udine : Forum, 2007, pp. 243 - 253. …
Tall Ayu / Bsirin	13.1	13.1	3200	2550	2875	13.1	1. Bartl. K., al-Maqdissi. M. (2014) Archaeological Prospecting on the Middle Orontes River: Survey work between ar-Rastan and Qal'at Sayzar. In New Prospecting in the Orontes Region, First Results of Archaeological Fieldwork. Eds. Bartl. K. al-Maqdissi. M. Rahden/Westf, Orient-Archaologie, pp 61 - 78. 2.Bartl, K, al-Maqdissi, M. (2007). Ancient Settlements in the Middle Orontes Region between ar…
Tall Ayu / Bsirin	13.1	13.1	3500	3200	3350	13.1	1. Bartl. K., al-Maqdissi. M. (2014) Archaeological Prospecting on the Middle Orontes River: Survey work between ar-Rastan and Qal'at Sayzar. In New Prospecting in the Orontes Region, First Results of Archaeological Fieldwork. Eds. Bartl. K. al-Maqdissi. M. Rahden/Westf, Orient-Archaologie, pp 61 - 78. 2.Bartl, K, al-Maqdissi, M. (2007). Ancient Settlements in the Middle Orontes Region between ar…
Tall Ayu / Bsirin	13.1	13.1	4000	3500	3750	13.1	1. Bartl. K., al-Maqdissi. M. (2014) Archaeological Prospecting on the Middle Orontes River: Survey work between ar-Rastan and Qal'at Sayzar. In New Prospecting in the Orontes Region, First Results of Archaeological Fieldwork. Eds. Bartl. K. al-Maqdissi. M. Rahden/Westf, Orient-Archaologie, pp 61 - 78. 2.Bartl, K, al-Maqdissi, M. (2007). Ancient Settlements in the Middle Orontes Region between ar…
Tall Ayu / Bsirin	13.1	13.1	4400	4000	4200	13.1	1. Bartl. K., al-Maqdissi. M. (2014) Archaeological Prospecting on the Middle Orontes River: Survey work between ar-Rastan and Qal'at Sayzar. In New Prospecting in the Orontes Region, First Results of Archaeological Fieldwork. Eds. Bartl. K. al-Maqdissi. M. Rahden/Westf, Orient-Archaologie, pp 61 - 78. 2.Bartl, K, al-Maqdissi, M. (2007). Ancient Settlements in the Middle Orontes Region between ar…
Tall Ayu / Bsirin	13.1	13.1	5500	4400	4950	13.1	1. Bartl. K., al-Maqdissi. M. (2014) Archaeological Prospecting on the Middle Orontes River: Survey work between ar-Rastan and Qal'at Sayzar. In New Prospecting in the Orontes Region, First Results of Archaeological Fieldwork. Eds. Bartl. K. al-Maqdissi. M. Rahden/Westf, Orient-Archaologie, pp 61 - 78. 2.Bartl, K, al-Maqdissi, M. (2007). Ancient Settlements in the Middle Orontes Region between ar…
Tall Hadjdji Badr	11.6	11.6	4000	3550	3775	11.6	Meijer. D.J.W. (1986) A Survey of Northeastern Syria, Nederlands Historisch-Archaeologisch Instituut te Istanbul, Leiden
Tall Hadjdji Badr	11.6	11.6	4700	4350	4525	11.6	Meijer. D.J.W. (1986) A Survey of Northeastern Syria, Nederlands Historisch-Archaeologisch Instituut te Istanbul, Leiden
Tall Hadjdji Badr	11.6	11.6	5100	4900	5000	11.6	Meijer. D.J.W. (1986) A Survey of Northeastern Syria, Nederlands Historisch-Archaeologisch Instituut te Istanbul, Leiden
Tall Halawa 1 and 2	30.9	30.9	4000	3600	3800	30.9	PalaeoSyr Database (unbpublished but accessible to authors, see http://www.cepam.cnrs.fr/spip.php?rubrique175&lang=fr)
Tall Halawa 1 and 2	30.9	30.9	4450	4000	4225	30.9	PalaeoSyr Database (unbpublished but accessible to authors, see http://www.cepam.cnrs.fr/spip.php?rubrique175&lang=fr)
Tall Stib	23.7	23.7	3150	2330	2740	23.7	PalaeoSyr Database (unbpublished but accessible to authors, see http://www.cepam.cnrs.fr/spip.php?rubrique175&lang=fr)
Tall Stib	0	23.7	4000	3600	3800	23.7	PalaeoSyr Database (unbpublished but accessible to authors, see http://www.cepam.cnrs.fr/spip.php?rubrique175&lang=fr)
Tall Stib	5.5	23.7	4450	4000	4225	23.7	PalaeoSyr Database (unbpublished but accessible to authors, see http://www.cepam.cnrs.fr/spip.php?rubrique175&lang=fr)
Talul al-Debah / Dumdum	10	10	3300	3100	3200	10	1.http://leilan.yale.edu/works/regional_survey/ 2.Tell Hamoukar, Volume 1. Urbanism and Cultural Landscapes in Northeastern Syria: The Tell Hamoukar Survey, 1999-2001. Jason A. Ur. Oriental Institute Publications. http://oi.uchicago.edu/research/pubs/catalog/oip/oip137.html 2.Ristvet.L., (2005) Settlement, Economy and Society in the Tell Leilan Region, Syria, 3000-1000 BC, PhD Thesis, King's Coll…
Talul al-Debah / Dumdum	10	10	3500	3300	3400	10	1.http://leilan.yale.edu/works/regional_survey/ 2.Tell Hamoukar, Volume 1. Urbanism and Cultural Landscapes in Northeastern Syria: The Tell Hamoukar Survey, 1999-2001. Jason A. Ur. Oriental Institute Publications. http://oi.uchicago.edu/research/pubs/catalog/oip/oip137.html 2.Ristvet.L., (2005) Settlement, Economy and Society in the Tell Leilan Region, Syria, 3000-1000 BC, PhD Thesis, King's Coll…
Talul al-Debah / Dumdum	10	10	3700	3500	3600	10	1.http://leilan.yale.edu/works/regional_survey/ 2.Tell Hamoukar, Volume 1. Urbanism and Cultural Landscapes in Northeastern Syria: The Tell Hamoukar Survey, 1999-2001. Jason A. Ur. Oriental Institute Publications. http://oi.uchicago.edu/research/pubs/catalog/oip/oip137.html 2.Ristvet.L., (2005) Settlement, Economy and Society in the Tell Leilan Region, Syria, 3000-1000 BC, PhD Thesis, King's Coll…
Talul al-Debah / Dumdum	27.5	27.5	3900	3700	3800	27.5	1.http://leilan.yale.edu/works/regional_survey/ 2.Tell Hamoukar, Volume 1. Urbanism and Cultural Landscapes in Northeastern Syria: The Tell Hamoukar Survey, 1999-2001. Jason A. Ur. Oriental Institute Publications. http://oi.uchicago.edu/research/pubs/catalog/oip/oip137.html 2.Ristvet.L., (2005) Settlement, Economy and Society in the Tell Leilan Region, Syria, 3000-1000 BC, PhD Thesis, King's Coll…
Talul al-Debah / Dumdum	10	10	4300	4200	4250	10	1.http://leilan.yale.edu/works/regional_survey/ 2.Tell Hamoukar, Volume 1. Urbanism and Cultural Landscapes in Northeastern Syria: The Tell Hamoukar Survey, 1999-2001. Jason A. Ur. Oriental Institute Publications. http://oi.uchicago.edu/research/pubs/catalog/oip/oip137.html 2.Ristvet.L., (2005) Settlement, Economy and Society in the Tell Leilan Region, Syria, 3000-1000 BC, PhD Thesis, King's Coll…
Tell Aacharne	11.9	71	4000	3650	3825	71	1. Fortin. M. (2004) Tell 'Acharneh 1998 - 2004: Rapports Preliminaires sur les Campagne de Fouilles et Saison D'Etudes (Preliminary Reports on Excavation Campaigns and Study Season), Subartu XVIII, Brepolis 2. http://www.acharneh.hst.ulaval.ca/english/frameInter.html
Tell Aamourine	22	22	3100	2330	2715	22	Fortin. M., Cooper. E., (2014) Nouvelle prospection archeologique dans la moyenne vallee de l'Oronte: entre Cheyzar et Tell Qarqur. In New Prospecting in the Orontes Region, First Results of Archaeological Fieldwork. Eds. Bartl. K. al-Maqdissi. M. Rahden/Westf, Orient-Archaologie, pp 61 - 78.
Tell Aamourine	22	22	5000	4000	4500	22	Fortin. M., Cooper. E., (2014) Nouvelle prospection archeologique dans la moyenne vallee de l'Oronte: entre Cheyzar et Tell Qarqur. In New Prospecting in the Orontes Region, First Results of Archaeological Fieldwork. Eds. Bartl. K. al-Maqdissi. M. Rahden/Westf, Orient-Archaologie, pp 61 - 78.
Tell Abu Khahraf / al Andalus	10	10	3300	3100	3200	10	1. http://leilan.yale.edu/works/regional_survey/ 2.Tell Hamoukar, Volume 1. Urbanism and Cultural Landscapes in Northeastern Syria: The Tell Hamoukar Survey, 1999-2001. Jason A. Ur. Oriental Institute Publications. http://oi.uchicago.edu/research/pubs/catalog/oip/oip137.html. 2. Ristvet.L., (2005) Settlement, Economy and Society in the Tell Leilan Region, Syria, 3000-1000 BC, PhD Thesis, King's C…
Tell Abu Khahraf / al Andalus	40	40	3500	3300	3400	40	1. http://leilan.yale.edu/works/regional_survey/ 2.Tell Hamoukar, Volume 1. Urbanism and Cultural Landscapes in Northeastern Syria: The Tell Hamoukar Survey, 1999-2001. Jason A. Ur. Oriental Institute Publications. http://oi.uchicago.edu/research/pubs/catalog/oip/oip137.html. 2. Ristvet.L., (2005) Settlement, Economy and Society in the Tell Leilan Region, Syria, 3000-1000 BC, PhD Thesis, King's C…
Tell Abu Khahraf / al Andalus	10	10	3900	3700	3800	10	1. http://leilan.yale.edu/works/regional_survey/ 2.Tell Hamoukar, Volume 1. Urbanism and Cultural Landscapes in Northeastern Syria: The Tell Hamoukar Survey, 1999-2001. Jason A. Ur. Oriental Institute Publications. http://oi.uchicago.edu/research/pubs/catalog/oip/oip137.html. 2. Ristvet.L., (2005) Settlement, Economy and Society in the Tell Leilan Region, Syria, 3000-1000 BC, PhD Thesis, King's C…
Tell Abu Shaikat	28	28	4450	4300	4375	28	Kouchoukos. N., (1998) Landscape and Social Change in Late Prehistoric Mesopotamia, phd thesis, Yale University
Tell Abu Shaikat	28	28	4550	4450	4500	28	Kouchoukos. N., (1998) Landscape and Social Change in Late Prehistoric Mesopotamia, phd thesis, Yale University
Tell Abu Shaikat	28	28	4650	4550	4600	28	Kouchoukos. N., (1998) Landscape and Social Change in Late Prehistoric Mesopotamia, phd thesis, Yale University
Tell Abu-Maria	3.2	16	4000	3450	3725	16	Lloyd. S., (1938) Some Ancient Sites in the Sinjar District, Iraq 5, pp.123 - 142
Tell Abu-Maria	3.2	16	5000	4450	4725	16	Lloyd. S., (1938) Some Ancient Sites in the Sinjar District, Iraq 5, pp.123 - 142
Tell Abu-Maria	3.2	16	5400	5000	5200	16	Lloyd. S., (1938) Some Ancient Sites in the Sinjar District, Iraq 5, pp.123 - 142
Tell Abu-Maria	3.2	16	5600	5000	5300	16	Lloyd. S., (1938) Some Ancient Sites in the Sinjar District, Iraq 5, pp.123 - 142
Tell Afis	24	24	3850	3500	3675	24	1. Giannessi, D. (1998). Architecture and statigraphy. In S. M. Cecchini, & S. Mazzoni (Eds.), Tell Afis (Siria) Scavi sull'acropoli 1988 - 1992. The 1988 - 1992 excavations on the acropolis (pp. 101 - 122). Pisa: Edizioni Ets. 2. Ascalone. E., D'Amdrea. M., (2013) Assembling the Evidence. Excavated Sites Dating from the Early Bronze Age in and Around the Chora of Ebla. In Ebla and its Landscape:…
Tell Ahmed	16.4	16.4	3100	2330	2715	16.4	Fortin. M., Cooper. E., (2014) Nouvelle prospection archeologique dans la moyenne vallee de l'Oronte: entre Cheyzar et Tell Qarqur. In New Prospecting in the Orontes Region, First Results of Archaeological Fieldwork. Eds. Bartl. K. al-Maqdissi. M. Rahden/Westf, Orient-Archaologie, pp 61 - 78.
Tell Ahmed	16.4	16.4	4000	3600	3800	16.4	Fortin. M., Cooper. E., (2014) Nouvelle prospection archeologique dans la moyenne vallee de l'Oronte: entre Cheyzar et Tell Qarqur. In New Prospecting in the Orontes Region, First Results of Archaeological Fieldwork. Eds. Bartl. K. al-Maqdissi. M. Rahden/Westf, Orient-Archaologie, pp 61 - 78.
Tell Ahmed	16.4	16.4	5000	4000	4500	16.4	Fortin. M., Cooper. E., (2014) Nouvelle prospection archeologique dans la moyenne vallee de l'Oronte: entre Cheyzar et Tell Qarqur. In New Prospecting in the Orontes Region, First Results of Archaeological Fieldwork. Eds. Bartl. K. al-Maqdissi. M. Rahden/Westf, Orient-Archaologie, pp 61 - 78.
Tell Aid	20	20	3900	3700	3800	20	1. Ristvet.L., (2005) Settlement, Economy and Society in the Tell Leilan Region, Syria, 3000-1000 BC, PhD Thesis, King's College University of Cambridge, Faculty of Oriental Studies. 2.http://leilan.yale.edu/works/regional_survey/
Tell Aid	10	10	4200	3900	4050	10	1. Ristvet.L., (2005) Settlement, Economy and Society in the Tell Leilan Region, Syria, 3000-1000 BC, PhD Thesis, King's College University of Cambridge, Faculty of Oriental Studies. 2.http://leilan.yale.edu/works/regional_survey/
Tell Aid	20	20	4300	4200	4250	20	1. Ristvet.L., (2005) Settlement, Economy and Society in the Tell Leilan Region, Syria, 3000-1000 BC, PhD Thesis, King's College University of Cambridge, Faculty of Oriental Studies. 2.http://leilan.yale.edu/works/regional_survey/
Tell Aid	20	20	4400	4300	4350	20	1. Ristvet.L., (2005) Settlement, Economy and Society in the Tell Leilan Region, Syria, 3000-1000 BC, PhD Thesis, King's College University of Cambridge, Faculty of Oriental Studies. 2.http://leilan.yale.edu/works/regional_survey/
Tell Aid	10	10	4600	4400	4500	10	1. Ristvet.L., (2005) Settlement, Economy and Society in the Tell Leilan Region, Syria, 3000-1000 BC, PhD Thesis, King's College University of Cambridge, Faculty of Oriental Studies. 2.http://leilan.yale.edu/works/regional_survey/
Tell Aid	10	10	4800	4600	4700	10	1. Ristvet.L., (2005) Settlement, Economy and Society in the Tell Leilan Region, Syria, 3000-1000 BC, PhD Thesis, King's College University of Cambridge, Faculty of Oriental Studies. 2.http://leilan.yale.edu/works/regional_survey/
Tell al Rawda	15	19	4400	4000	4200	19	Castel, C., & Peltenburg, E. (2007). Urbanism on the margins: third millennium BC Al-Rawda in the arid zone of Syria. Antiquity 81, 1 - 16.
Tell al-Hawa	60	66	4000	3500	3750	60	Lawrence, D., Bradbury, J., & Dunford, R. (2012). Chronology, Uncertainty and GIS: A Methodology for Characterising and Understanding Landscapes of the Ancient Near East. Journal for Ancient Studies (Special Volume 3), 353–359.. 2. Ball, W., et al. (1989). "The Tell al-Hawa Project: Archaeological Investigations in the North Jazira 1986 - 87." Iraq 51: 1 - 66.
Tell al-Hawa	60	66	4500	4000	4250	60	Lawrence, D., Bradbury, J., & Dunford, R. (2012). Chronology, Uncertainty and GIS: A Methodology for Characterising and Understanding Landscapes of the Ancient Near East. Journal for Ancient Studies (Special Volume 3), 353–359.. 2. Ball, W., et al. (1989). "The Tell al-Hawa Project: Archaeological Investigations in the North Jazira 1986 - 87." Iraq 51: 1 - 66.
Tell al-Hawa	42	42	5000	4500	4750	42	Lawrence, D., Bradbury, J., & Dunford, R. (2012). Chronology, Uncertainty and GIS: A Methodology for Characterising and Understanding Landscapes of the Ancient Near East. Journal for Ancient Studies (Special Volume 3), 353–359.. 2. Ball, W., et al. (1989). "The Tell al-Hawa Project: Archaeological Investigations in the North Jazira 1986 - 87." Iraq 51: 1 - 66.
Tell al-Hawa	33	50	6400	5100	5750	33	Lawrence, D., Bradbury, J., & Dunford, R. (2012). Chronology, Uncertainty and GIS: A Methodology for Characterising and Understanding Landscapes of the Ancient Near East. Journal for Ancient Studies (Special Volume 3), 353–359.. 2. Ball, W., et al. (1989). "The Tell al-Hawa Project: Archaeological Investigations in the North Jazira 1986 - 87." Iraq 51: 1 - 66.
Tell al-Hawa	16	18	7200	6400	6800	18	Lawrence, D., Bradbury, J., & Dunford, R. (2012). Chronology, Uncertainty and GIS: A Methodology for Characterising and Understanding Landscapes of the Ancient Near East. Journal for Ancient Studies (Special Volume 3), 353–359.. 2. Ball, W., et al. (1989). "The Tell al-Hawa Project: Archaeological Investigations in the North Jazira 1986 - 87." Iraq 51: 1 - 66.
Tell al-Maghr	10	10	4600	4300	4450	10	Kouchoukos. N., (1998) Landscape and Social Change in Late Prehistoric Mesopotamia, phd thesis, Yale University
Tell al-Sabkha	19.2	19.2	5500	3150	4325	19.2	PalaeoSyr Database (unbpublished but accessible to authors, see http://www.cepam.cnrs.fr/spip.php?rubrique175&lang=fr)
Tell al-Samir	19	19	4000	3500	3750	19	Wilkinson. T. J., Tucker. D. J., (1995) Settlement and Development in the North Jazira, Iraq: A study of the Archaeological Landscape, British Schhol of Archaeology in Iraq Department of Antiquities and Heritage, Baghdad.
Tell al-Samir	19	19	4500	4000	4250	19	Wilkinson. T. J., Tucker. D. J., (1995) Settlement and Development in the North Jazira, Iraq: A study of the Archaeological Landscape, British Schhol of Archaeology in Iraq Department of Antiquities and Heritage, Baghdad.
Tell al-Samir	10	10	5000	4500	4750	10	Wilkinson. T. J., Tucker. D. J., (1995) Settlement and Development in the North Jazira, Iraq: A study of the Archaeological Landscape, British Schhol of Archaeology in Iraq Department of Antiquities and Heritage, Baghdad.
Tell Amouda	10	10	3180	2612	2896	10	1. Anastasio. S., Lebeau. M., Sauvage. M., (2004) Atlas of Preclassical Upper Mesopotamia: Subartu XIII, Brepolis, Turnhout 2.Tell Hamoukar, Volume 1. Urbanism and Cultural Landscapes in Northeastern Syria: The Tell Hamoukar Survey, 1999-2001. Jason A. Ur. Oriental Institute Publications. http://oi.uchicago.edu/research/pubs/catalog/oip/oip137.html
Tell Amouda	10	10	3340	3180	3260	10	1. Anastasio. S., Lebeau. M., Sauvage. M., (2004) Atlas of Preclassical Upper Mesopotamia: Subartu XIII, Brepolis, Turnhout 2.Tell Hamoukar, Volume 1. Urbanism and Cultural Landscapes in Northeastern Syria: The Tell Hamoukar Survey, 1999-2001. Jason A. Ur. Oriental Institute Publications. http://oi.uchicago.edu/research/pubs/catalog/oip/oip137.html
Tell Arbid	38	38	4300	4100	4200	38	1.Soltysiak, A (2010) Short Fieldwork Reports: Tell Arbid (Syria), seasons 1996 - 2010, Bioarchaeology of the Near East, vol. 4 2. Reiche. A., (2006) Polish Archaeological Research in North-Eastern Syria, biuletyn reiche 128 https://www.academia.edu/3078556/Polish_Archaeological_Research_in_North-Eastern_Syria
Tell Arbid	38	38	4600	4450	4525	38	1.Soltysiak, A (2010) Short Fieldwork Reports: Tell Arbid (Syria), seasons 1996 - 2010, Bioarchaeology of the Near East, vol. 4 2. Reiche. A., (2006) Polish Archaeological Research in North-Eastern Syria, biuletyn reiche 128 https://www.academia.edu/3078556/Polish_Archaeological_Research_in_North-Eastern_Syria
Tell Arbid	38	38	5000	4500	4750	38	1.Soltysiak, A (2010) Short Fieldwork Reports: Tell Arbid (Syria), seasons 1996 - 2010, Bioarchaeology of the Near East, vol. 4 2. Reiche. A., (2006) Polish Archaeological Research in North-Eastern Syria, biuletyn reiche 128 https://www.academia.edu/3078556/Polish_Archaeological_Research_in_North-Eastern_Syria
Tell ar-Rimah	33	33	3200	2550	2875	33	1. Postgate. C., Oates. D., Oates. J., (1997) Iraq Archaeological Reports 4, The Excavations at Tell Al-Rimah: The Pottery, Warminster, British School of Archaeology in Iraq 2.Anastasio. S., Lebeau. M., Sauvage. M., (2004) Atlas of Preclassical Upper Mesopotamia: Subartu XIII, Brepolis, Turnhout
Tell ar-Rimah	33	33	3350	3200	3275	33	1. Postgate. C., Oates. D., Oates. J., (1997) Iraq Archaeological Reports 4, The Excavations at Tell Al-Rimah: The Pottery, Warminster, British School of Archaeology in Iraq 2.Anastasio. S., Lebeau. M., Sauvage. M., (2004) Atlas of Preclassical Upper Mesopotamia: Subartu XIII, Brepolis, Turnhout
Tell ar-Rimah	3.7	33	3550	3400	3475	33	1. Postgate. C., Oates. D., Oates. J., (1997) Iraq Archaeological Reports 4, The Excavations at Tell Al-Rimah: The Pottery, Warminster, British School of Archaeology in Iraq 2.Anastasio. S., Lebeau. M., Sauvage. M., (2004) Atlas of Preclassical Upper Mesopotamia: Subartu XIII, Brepolis, Turnhout
Tell As	10.3	10.3	5000	3000	4000	10.3	Fortin, M., Geyer, B. & Dbyat, M., 2005. Observations preliminaires sur les schemes d'establissement dans la vallee du Ghab (Syrie) durant les ages Bronze et du Fer. In Berger, J.F. Temps et espaces de l'homme en societe, analyses et modeles spatiaux en archaeologique XXV recontres internationales d'archaeologie et d'histoire. Antibes: Editions APDCA. pp.317 - 325.
Tell as-Sus	12.4	12.4	3200	2550	2875	12.4	Bartl. K., al-Maqdissi. M. (2014) Archaeological Prospecting on the Middle Orontes River: Survey work between ar-Rastan and Qal'at Sayzar. In New Prospecting in the Orontes Region, First Results of Archaeological Fieldwork. Eds. Bartl. K. al-Maqdissi. M. Rahden/Westf, Orient-Archaologie, pp 61 - 78.
Tell as-Sus	12.4	12.4	3500	3200	3350	12.4	Bartl. K., al-Maqdissi. M. (2014) Archaeological Prospecting on the Middle Orontes River: Survey work between ar-Rastan and Qal'at Sayzar. In New Prospecting in the Orontes Region, First Results of Archaeological Fieldwork. Eds. Bartl. K. al-Maqdissi. M. Rahden/Westf, Orient-Archaologie, pp 61 - 78.
Tell as-Sus	12.4	12.4	4000	3500	3750	12.4	Bartl. K., al-Maqdissi. M. (2014) Archaeological Prospecting on the Middle Orontes River: Survey work between ar-Rastan and Qal'at Sayzar. In New Prospecting in the Orontes Region, First Results of Archaeological Fieldwork. Eds. Bartl. K. al-Maqdissi. M. Rahden/Westf, Orient-Archaologie, pp 61 - 78.
Tell as-Sus	12.4	12.4	4400	4000	4200	12.4	Bartl. K., al-Maqdissi. M. (2014) Archaeological Prospecting on the Middle Orontes River: Survey work between ar-Rastan and Qal'at Sayzar. In New Prospecting in the Orontes Region, First Results of Archaeological Fieldwork. Eds. Bartl. K. al-Maqdissi. M. Rahden/Westf, Orient-Archaologie, pp 61 - 78.
Tell Atchana	20	20	3600	3200	3400	20	1. Yener. K. A., (2010) Tell Atchana, Ancient Alalakh Volume 1, The 2003-2004 Excavation Seasons, Istanbul, Koç Üniversitesi Yayınları 2. http://www.alalakh.org/report_main.asp (excavation reports)
Tell Atchana	20	20	3900	3600	3750	20	1. Yener. K. A., (2010) Tell Atchana, Ancient Alalakh Volume 1, The 2003-2004 Excavation Seasons, Istanbul, Koç Üniversitesi Yayınları 2. http://www.alalakh.org/report_main.asp (excavation reports)
Tell Barabra East	25.6	25.6	3200	2550	2875	25.6	Corona Spy Photography Mission 1038, acquired 22/01/1967
Tell Barabra East	25.6	25.6	4900	4000	4450	25.6	Corona Spy Photography Mission 1038, acquired 22/01/1967
Tell Barri	37	37	3700	3595	3647.5	37	1. Anastasio. S., Lebeau. M., Sauvage. M., (2004) Atlas of Preclassical Upper Mesopotamia: Subartu XIII, Brepolis, Turnhout 2. http://www.microsofttranslator.com/bv.aspx?from=&to=en&a=http%3A%2F%2Fwww.tellbarri.com%2F%3Fpage_id%3D8
Tell Berne	1	15	4500	4000	4250	15	Matthers. J., (1981) The River Qouieq, Northern Syria and its Catchment: Studies Arising from Tell Rifa'at Survey 1977 - 79, BAR International Series 98
Tell Berne	1	15	4900	4500	4700	15	Matthers. J., (1981) The River Qouieq, Northern Syria and its Catchment: Studies Arising from Tell Rifa'at Survey 1977 - 79, BAR International Series 98
Tell Berne	1	15	5300	4900	5100	15	Matthers. J., (1981) The River Qouieq, Northern Syria and its Catchment: Studies Arising from Tell Rifa'at Survey 1977 - 79, BAR International Series 98
Tell Berne	1	15	6000	4900	5450	15	Matthers. J., (1981) The River Qouieq, Northern Syria and its Catchment: Studies Arising from Tell Rifa'at Survey 1977 - 79, BAR International Series 98
Tell Berne	1	15	7400	5500	6450	15	Matthers. J., (1981) The River Qouieq, Northern Syria and its Catchment: Studies Arising from Tell Rifa'at Survey 1977 - 79, BAR International Series 98
Tell Beydar	17	17	4200	4000	4100	17	1. Lawrence, D., Bradbury, J., & Dunford, R. (2012). Chronology, Uncertainty and GIS: A Methodology for Characterising and Understanding Landscapes of the Ancient Near East. Journal for Ancient Studies (Special Volume 3), 353–359. 2.Ur, J. A., & Wilkinson, T. J. (n.d.). Settlement and Economic Landscapes of Tell Beydar and its Hinterland. Subartu XXI, 305 - 328
Tell Beydar	17	17	4300	4200	4250	17	1. Lawrence, D., Bradbury, J., & Dunford, R. (2012). Chronology, Uncertainty and GIS: A Methodology for Characterising and Understanding Landscapes of the Ancient Near East. Journal for Ancient Studies (Special Volume 3), 353–359. 2.Ur, J. A., & Wilkinson, T. J. (n.d.). Settlement and Economic Landscapes of Tell Beydar and its Hinterland. Subartu XXI, 305 - 328
Tell Beydar	17	17	4450	4300	4375	17	1. Lawrence, D., Bradbury, J., & Dunford, R. (2012). Chronology, Uncertainty and GIS: A Methodology for Characterising and Understanding Landscapes of the Ancient Near East. Journal for Ancient Studies (Special Volume 3), 353–359. 2.Ur, J. A., & Wilkinson, T. J. (n.d.). Settlement and Economic Landscapes of Tell Beydar and its Hinterland. Subartu XXI, 305 - 328
Tell Beydar	17	17	4550	4450	4500	17	1. Lawrence, D., Bradbury, J., & Dunford, R. (2012). Chronology, Uncertainty and GIS: A Methodology for Characterising and Understanding Landscapes of the Ancient Near East. Journal for Ancient Studies (Special Volume 3), 353–359. 2.Ur, J. A., & Wilkinson, T. J. (n.d.). Settlement and Economic Landscapes of Tell Beydar and its Hinterland. Subartu XXI, 305 - 328
Tell Beydar	22.5	22.5	4650	4550	4600	22.5	1. Lawrence, D., Bradbury, J., & Dunford, R. (2012). Chronology, Uncertainty and GIS: A Methodology for Characterising and Understanding Landscapes of the Ancient Near East. Journal for Ancient Studies (Special Volume 3), 353–359. 2.Ur, J. A., & Wilkinson, T. J. (n.d.). Settlement and Economic Landscapes of Tell Beydar and its Hinterland. Subartu XXI, 305 - 328
Tell Beydar	22.5	22.5	4850	4650	4750	22.5	1. Lawrence, D., Bradbury, J., & Dunford, R. (2012). Chronology, Uncertainty and GIS: A Methodology for Characterising and Understanding Landscapes of the Ancient Near East. Journal for Ancient Studies (Special Volume 3), 353–359. 2.Ur, J. A., & Wilkinson, T. J. (n.d.). Settlement and Economic Landscapes of Tell Beydar and its Hinterland. Subartu XXI, 305 - 328
Tell Bi'a	36	36	3595	3340	3467.5	36	Wilkinson. T. J., Galiatsatos. N., Lawrence. D., Ricci. A., Dunford. R., Philip. G., (2012) Late Chalcolithic and Early Bronze Age Landscapes of Settlement and Mobility in the Middle Euphrates: A Reassessment, Levant 44(2), 139 - 185
Tell Bi'a	36	36	3700	3595	3647.5	36	Wilkinson. T. J., Galiatsatos. N., Lawrence. D., Ricci. A., Dunford. R., Philip. G., (2012) Late Chalcolithic and Early Bronze Age Landscapes of Settlement and Mobility in the Middle Euphrates: A Reassessment, Levant 44(2), 139 - 185
Tell Bi'a	36	36	4000	3700	3850	36	Wilkinson. T. J., Galiatsatos. N., Lawrence. D., Ricci. A., Dunford. R., Philip. G., (2012) Late Chalcolithic and Early Bronze Age Landscapes of Settlement and Mobility in the Middle Euphrates: A Reassessment, Levant 44(2), 139 - 185
Tell Bi'a	36	36	4600	4000	4300	36	Wilkinson. T. J., Galiatsatos. N., Lawrence. D., Ricci. A., Dunford. R., Philip. G., (2012) Late Chalcolithic and Early Bronze Age Landscapes of Settlement and Mobility in the Middle Euphrates: A Reassessment, Levant 44(2), 139 - 185
Tell Bogha Saghir	18	18	5000	4000	4500	18	Kouchoukos. N., (1998) Landscape and Social Change in Late Prehistoric Mesopotamia, phd thesis, Yale University
Tell Brak	45	45	3500	3250	3375	45	1. Ur, J., Karsgaard, P., & Oates, J. (2011). The Spatial Dimensions of Early Mesopotamian Urbanism: The Tell Brak Suburban Survey, 2003-2006. Iraq 73, 1 - 19 2.Ur. J. A., Karsgaard. P., Oates. J. (2007) Early Urban Development in the Near East, Science 317, p1188 3. http://www.tellbrak.mcdonald.cam.ac.uk/earlyjezireh.html
Tell Brak	10	15	3850	3500	3675	10	1. Ur, J., Karsgaard, P., & Oates, J. (2011). The Spatial Dimensions of Early Mesopotamian Urbanism: The Tell Brak Suburban Survey, 2003-2006. Iraq 73, 1 - 19 2.Ur. J. A., Karsgaard. P., Oates. J. (2007) Early Urban Development in the Near East, Science 317, p1188 3. http://www.tellbrak.mcdonald.cam.ac.uk/earlyjezireh.html
Tell Brak	70	70	4400	3850	4125	70	1. Ur, J., Karsgaard, P., & Oates, J. (2011). The Spatial Dimensions of Early Mesopotamian Urbanism: The Tell Brak Suburban Survey, 2003-2006. Iraq 73, 1 - 19 2.Ur. J. A., Karsgaard. P., Oates. J. (2007) Early Urban Development in the Near East, Science 317, p1188 3. http://www.tellbrak.mcdonald.cam.ac.uk/earlyjezireh.html
Tell Brak	45	45	4900	4600	4750	45	1. Ur, J., Karsgaard, P., & Oates, J. (2011). The Spatial Dimensions of Early Mesopotamian Urbanism: The Tell Brak Suburban Survey, 2003-2006. Iraq 73, 1 - 19 2.Ur. J. A., Karsgaard. P., Oates. J. (2007) Early Urban Development in the Near East, Science 317, p1188 3. http://www.tellbrak.mcdonald.cam.ac.uk/earlyjezireh.html
Tell Brak	33	33	5200	5000	5100	33	1. Ur, J., Karsgaard, P., & Oates, J. (2011). The Spatial Dimensions of Early Mesopotamian Urbanism: The Tell Brak Suburban Survey, 2003-2006. Iraq 73, 1 - 19 2.Ur. J. A., Karsgaard. P., Oates. J. (2007) Early Urban Development in the Near East, Science 317, p1188 3. http://www.tellbrak.mcdonald.cam.ac.uk/earlyjezireh.html
Tell Brak	130	130	5900	5200	5550	130	1. Ur, J., Karsgaard, P., & Oates, J. (2011). The Spatial Dimensions of Early Mesopotamian Urbanism: The Tell Brak Suburban Survey, 2003-2006. Iraq 73, 1 - 19 2.Ur. J. A., Karsgaard. P., Oates. J. (2007) Early Urban Development in the Near East, Science 317, p1188 3. http://www.tellbrak.mcdonald.cam.ac.uk/earlyjezireh.html
Tell Brak	55	55	6200	5900	6050	55	1. Ur, J., Karsgaard, P., & Oates, J. (2011). The Spatial Dimensions of Early Mesopotamian Urbanism: The Tell Brak Suburban Survey, 2003-2006. Iraq 73, 1 - 19 2.Ur. J. A., Karsgaard. P., Oates. J. (2007) Early Urban Development in the Near East, Science 317, p1188 3. http://www.tellbrak.mcdonald.cam.ac.uk/earlyjezireh.html
Tell Chuera	74	74	4400	4300	4350	74	http://www.orientarch.uni-halle.de/digs/chuera/chuinfo.htm
Tell Chuera	74	74	4600	4400	4500	74	http://www.orientarch.uni-halle.de/digs/chuera/chuinfo.htm
Tell Dades	15	15	4000	3200	3600	15	Fortin. M., Cooper. E., (2014) Nouvelle prospection archeologique dans la moyenne vallee de l'Oronte: entre Cheyzar et Tell Qarqur. In New Prospecting in the Orontes Region, First Results of Archaeological Fieldwork. Eds. Bartl. K. al-Maqdissi. M. Rahden/Westf, Orient-Archaologie, pp 61 - 78.
Tell Dakhliz	50.3975	50.3975	5000	4000	4500	50.3975	Corona Spy Photography Mission 1038, acquired 22/01/1967
Tell el-Agar	11	11	3150	2330	2740	11	PalaeoSyr Database (unbpublished but accessible to authors, see http://www.cepam.cnrs.fr/spip.php?rubrique175&lang=fr)
Tell el-Agar	11	11	4000	3600	3800	11	PalaeoSyr Database (unbpublished but accessible to authors, see http://www.cepam.cnrs.fr/spip.php?rubrique175&lang=fr)
Tell el-Agar	11	11	4450	4000	4225	11	PalaeoSyr Database (unbpublished but accessible to authors, see http://www.cepam.cnrs.fr/spip.php?rubrique175&lang=fr)
Tell el-Banat / Bazi Complex	40	40	3600	3200	3400	40	Cooper. L., (2006) Early Urbanism on the Syrian Euphrates, Routledge
Tell el-Banat / Bazi Complex	40	40	4450	4300	4375	40	Cooper. L., (2006) Early Urbanism on the Syrian Euphrates, Routledge
Tell el-Banat / Bazi Complex	30	30	4600	4450	4525	30	Cooper. L., (2006) Early Urbanism on the Syrian Euphrates, Routledge
Tell es Stfine / Nebi Noah	22	22	3600	3200	3400	22	Settlement in the Homs Region Survey (unpublished survey data)
Tell es-Seman (Tell as-Saman)	15	15	4000	3550	3775	15	1. Wilkinson. T. J., Galiatsatos. N., Lawrence. D., Ricci. A., Dunford. R., Philip. G., (2012) Late Chalcolithic and Early Bronze Age Landscapes of Settlement and Mobility in the Middle Euphrates: A Reassessment, Levant 44(2), 139 - 185. 2. Curvers. H. H., (1991) Bronze Age Society in the Balikh Drainage (Syria), phd Thesis, Universitait van Amsterdam
Tell es-Seman (Tell as-Saman)	15	15	4500	4000	4250	15	1. Wilkinson. T. J., Galiatsatos. N., Lawrence. D., Ricci. A., Dunford. R., Philip. G., (2012) Late Chalcolithic and Early Bronze Age Landscapes of Settlement and Mobility in the Middle Euphrates: A Reassessment, Levant 44(2), 139 - 185. 2. Curvers. H. H., (1991) Bronze Age Society in the Balikh Drainage (Syria), phd Thesis, Universitait van Amsterdam
Tell es-Sour	35	35	3800	3550	3675	35	1. LAWRENCE, DAN (2012) Early Urbanism in the Northern Fertile Crescent: A Comparison of Regional Settlement Trajectories and Millennial Landscape Change, Durham theses, Durham University. Available at Durham E-Theses Online: http://etheses.dur.ac.uk/5921/ 2. al-Maqdissi, M. (2007). Notes d'archéologie levantine X. Introduction aux travaux archéologiques syriens à Mishrifeh/Qatna au nord-est de H…
Tell es-Sour	16	16	4400	4000	4200	16	1. LAWRENCE, DAN (2012) Early Urbanism in the Northern Fertile Crescent: A Comparison of Regional Settlement Trajectories and Millennial Landscape Change, Durham theses, Durham University. Available at Durham E-Theses Online: http://etheses.dur.ac.uk/5921/ 2. al-Maqdissi, M. (2007). Notes d'archéologie levantine X. Introduction aux travaux archéologiques syriens à Mishrifeh/Qatna au nord-est de H…
Tell es-Sweyhat	40	40	4100	3900	4000	40	1. Lawrence, D., Bradbury, J., & Dunford, R. (2012). Chronology, Uncertainty and GIS: A Methodology for Characterising and Understanding Landscapes of the Ancient Near East. Journal for Ancient Studies (Special Volume 3), 353–359. 2. Holland. T. (n.d.) Excavations at Tell es-Sweyhat, Syria, Volume 2, Part 1: Test. Archaeology of the Bronze Age, Hellenistic and Roman Remains at an Ancient Town on …
Tell es-Sweyhat	40	40	4250	4100	4175	40	1. Lawrence, D., Bradbury, J., & Dunford, R. (2012). Chronology, Uncertainty and GIS: A Methodology for Characterising and Understanding Landscapes of the Ancient Near East. Journal for Ancient Studies (Special Volume 3), 353–359. 2. Holland. T. (n.d.) Excavations at Tell es-Sweyhat, Syria, Volume 2, Part 1: Test. Archaeology of the Bronze Age, Hellenistic and Roman Remains at an Ancient Town on …
Tell es-Sweyhat	36	36	4350	4250	4300	36	1. Lawrence, D., Bradbury, J., & Dunford, R. (2012). Chronology, Uncertainty and GIS: A Methodology for Characterising and Understanding Landscapes of the Ancient Near East. Journal for Ancient Studies (Special Volume 3), 353–359. 2. Holland. T. (n.d.) Excavations at Tell es-Sweyhat, Syria, Volume 2, Part 1: Test. Archaeology of the Bronze Age, Hellenistic and Roman Remains at an Ancient Town on …
Tell es-Sweyhat	15	15	4700	4350	4525	15	1. Lawrence, D., Bradbury, J., & Dunford, R. (2012). Chronology, Uncertainty and GIS: A Methodology for Characterising and Understanding Landscapes of the Ancient Near East. Journal for Ancient Studies (Special Volume 3), 353–359. 2. Holland. T. (n.d.) Excavations at Tell es-Sweyhat, Syria, Volume 2, Part 1: Test. Archaeology of the Bronze Age, Hellenistic and Roman Remains at an Ancient Town on …
Tell et Tell	17.5	17.5	4000	3600	3800	17.5	Graff. S., (2006) Economy and Society: an Archaeological Reconstruction of the Political and Informal Ecoomy of Northwestern Syria in the Third Millennium BC, volume 1, Phd Thesis, The University of Chicago
Tell et Tell	17.5	17.5	4250	4000	4125	17.5	Graff. S., (2006) Economy and Society: an Archaeological Reconstruction of the Political and Informal Ecoomy of Northwestern Syria in the Third Millennium BC, volume 1, Phd Thesis, The University of Chicago
Tell et Tell	17.5	17.5	4400	4250	4325	17.5	Graff. S., (2006) Economy and Society: an Archaeological Reconstruction of the Political and Informal Ecoomy of Northwestern Syria in the Third Millennium BC, volume 1, Phd Thesis, The University of Chicago
Tell et Tell	17.5	17.5	5000	4400	4700	17.5	Graff. S., (2006) Economy and Society: an Archaeological Reconstruction of the Political and Informal Ecoomy of Northwestern Syria in the Third Millennium BC, volume 1, Phd Thesis, The University of Chicago
Tell Farfara	167	167	3300	3100	3200	167	1. Ristvet.L., (2005) Settlement, Economy and Society in the Tell Leilan Region, Syria, 3000-1000 BC, PhD Thesis, King's College University of Cambridge, Faculty of Oriental Studies. 2.http://leilan.yale.edu/works/regional_survey/
Tell Farfara	150	150	3500	3300	3400	150	1. Ristvet.L., (2005) Settlement, Economy and Society in the Tell Leilan Region, Syria, 3000-1000 BC, PhD Thesis, King's College University of Cambridge, Faculty of Oriental Studies. 2.http://leilan.yale.edu/works/regional_survey/
Tell Farfara	90	90	3900	3700	3800	90	1. Ristvet.L., (2005) Settlement, Economy and Society in the Tell Leilan Region, Syria, 3000-1000 BC, PhD Thesis, King's College University of Cambridge, Faculty of Oriental Studies. 2.http://leilan.yale.edu/works/regional_survey/
Tell Farfara	80	80	4300	4200	4250	80	1. Ristvet.L., (2005) Settlement, Economy and Society in the Tell Leilan Region, Syria, 3000-1000 BC, PhD Thesis, King's College University of Cambridge, Faculty of Oriental Studies. 2.http://leilan.yale.edu/works/regional_survey/
Tell Farfara	40	40	4400	4300	4350	40	1. Ristvet.L., (2005) Settlement, Economy and Society in the Tell Leilan Region, Syria, 3000-1000 BC, PhD Thesis, King's College University of Cambridge, Faculty of Oriental Studies. 2.http://leilan.yale.edu/works/regional_survey/
Tell Farfara	10	10	4600	4400	4500	10	1. Ristvet.L., (2005) Settlement, Economy and Society in the Tell Leilan Region, Syria, 3000-1000 BC, PhD Thesis, King's College University of Cambridge, Faculty of Oriental Studies. 2.http://leilan.yale.edu/works/regional_survey/
Tell Fekheriye	14.9	14.9	3400	3000	3200	14.9	Bonatz. D., Bartl. P. (2007) Preliminary Report on the Excavations at Tell Fekheriye in 2006 and 2007. Chronique Archeologique en Syrie vol 3, pp175 - 187
Tell Ghajar al-Kabir	20.3	20.3	3200	2550	2875	20.3	Corona Spy Photography Mission 1038, acquired 22/01/1967
Tell Ghajar al-Kabir	20.3	20.3	3600	3200	3400	20.3	Corona Spy Photography Mission 1038, acquired 22/01/1967
Tell Ghajar al-Kabir	20.3	20.3	3900	3600	3750	20.3	Corona Spy Photography Mission 1038, acquired 22/01/1967
Tell Ghajar al-Kabir	20.3	20.3	5000	4000	4500	20.3	Corona Spy Photography Mission 1038, acquired 22/01/1967
Tell Glai'a	16	16	5000	4000	4500	16	Kouchoukos. N., (1998) Landscape and Social Change in Late Prehistoric Mesopotamia, phd thesis, Yale University
Tell Habuba Kabira and Habuba Kabira South	18	18	5200	4800	5000	18	Anastasio. S., Lebeau. M., Sauvage. M., (2004) Atlas of Preclassical Upper Mesopotamia: Subartu XIII, Brepolis, Turnhout. 2.Reichel, C. D. (2004). Appendix B: Site Gazetteer. On the margin of the Euphrates : settlement and land use at Tell es-Sweyhat and in the upper Lake Assad area, Syria. in Wilkinson, T. J. (ed). Chicago, Oriental Institute of the University of Chicago: 223-262.
Tell Hadhail	90	90	4000	3450	3725	90	1. Oates.D., (1985) Walled Cities in Northern Mesopotamia in the Mari Period, MARI 4, 585-594 2. Lloyd. S., (1938) Some Ancient Sites in the Sinjar District, Iraq 5, pp.123 - 142
Tell Hadhail	90	90	4500	4000	4250	90	1. Oates.D., (1985) Walled Cities in Northern Mesopotamia in the Mari Period, MARI 4, 585-594 2. Lloyd. S., (1938) Some Ancient Sites in the Sinjar District, Iraq 5, pp.123 - 142
Tell Hadidi	49	49	3550	3400	3475	49	Dornemann, R.H., (1985). Salvage Excavations at Tell Hadidi in the Euphrates River Valley. The Biblical Archaeologist. Vol 48(1), 49 - 59
Tell Hadidi	22	22	3900	3550	3725	22	Dornemann, R.H., (1985). Salvage Excavations at Tell Hadidi in the Euphrates River Valley. The Biblical Archaeologist. Vol 48(1), 49 - 59
Tell Hadidi	12	15	4000	3900	3950	12	Dornemann, R.H., (1985). Salvage Excavations at Tell Hadidi in the Euphrates River Valley. The Biblical Archaeologist. Vol 48(1), 49 - 59
Tell Hadidi	49	49	4350	4000	4175	49	Dornemann, R.H., (1985). Salvage Excavations at Tell Hadidi in the Euphrates River Valley. The Biblical Archaeologist. Vol 48(1), 49 - 59
Tell Hadidi	49	49	4900	4350	4625	49	Dornemann, R.H., (1985). Salvage Excavations at Tell Hadidi in the Euphrates River Valley. The Biblical Archaeologist. Vol 48(1), 49 - 59
Tell Hadidi	49	49	5050	4900	4975	49	Dornemann, R.H., (1985). Salvage Excavations at Tell Hadidi in the Euphrates River Valley. The Biblical Archaeologist. Vol 48(1), 49 - 59
Tell Hama	10	10	3200	2550	2875	10	1.Thuesen. I. (1988) Hama: fouilles et recherches 1931-1938. Volume 1, the pre- and protohistoric periods, Copenhagen, Nationalmuseet. 2. Bartl. K., al-Maqdissi. M. (2014) Archaeological Prospecting on the Middle Orontes River: Survey work between ar-Rastan and Qal'at Sayzar. In New Prospecting in the Orontes Region, First Results of Archaeological Fieldwork. Eds. Bartl. K. al-Maqdissi. M. Rahden…
Tell Hama	10	10	4000	3500	3750	10	1.Thuesen. I. (1988) Hama: fouilles et recherches 1931-1938. Volume 1, the pre- and protohistoric periods, Copenhagen, Nationalmuseet. 2. Bartl. K., al-Maqdissi. M. (2014) Archaeological Prospecting on the Middle Orontes River: Survey work between ar-Rastan and Qal'at Sayzar. In New Prospecting in the Orontes Region, First Results of Archaeological Fieldwork. Eds. Bartl. K. al-Maqdissi. M. Rahden…
Tell Hama	10	10	4400	4000	4200	10	1.Thuesen. I. (1988) Hama: fouilles et recherches 1931-1938. Volume 1, the pre- and protohistoric periods, Copenhagen, Nationalmuseet. 2. Bartl. K., al-Maqdissi. M. (2014) Archaeological Prospecting on the Middle Orontes River: Survey work between ar-Rastan and Qal'at Sayzar. In New Prospecting in the Orontes Region, First Results of Archaeological Fieldwork. Eds. Bartl. K. al-Maqdissi. M. Rahden…
Tell Hama	10	10	5500	4400	4950	10	1.Thuesen. I. (1988) Hama: fouilles et recherches 1931-1938. Volume 1, the pre- and protohistoric periods, Copenhagen, Nationalmuseet. 2. Bartl. K., al-Maqdissi. M. (2014) Archaeological Prospecting on the Middle Orontes River: Survey work between ar-Rastan and Qal'at Sayzar. In New Prospecting in the Orontes Region, First Results of Archaeological Fieldwork. Eds. Bartl. K. al-Maqdissi. M. Rahden…
Tell Hama	10	10	6500	5500	6000	10	1.Thuesen. I. (1988) Hama: fouilles et recherches 1931-1938. Volume 1, the pre- and protohistoric periods, Copenhagen, Nationalmuseet. 2. Bartl. K., al-Maqdissi. M. (2014) Archaeological Prospecting on the Middle Orontes River: Survey work between ar-Rastan and Qal'at Sayzar. In New Prospecting in the Orontes Region, First Results of Archaeological Fieldwork. Eds. Bartl. K. al-Maqdissi. M. Rahden…
Tell Hamam Sharqi	11	11	4450	4300	4375	11	Kouchoukos. N., (1998) Landscape and Social Change in Late Prehistoric Mesopotamia, phd thesis, Yale University
Tell Hamam Sharqi	11	11	4550	4450	4500	11	Kouchoukos. N., (1998) Landscape and Social Change in Late Prehistoric Mesopotamia, phd thesis, Yale University
Tell Hammam Gharbi	11	11	4600	4300	4450	11	Kouchoukos. N., (1998) Landscape and Social Change in Late Prehistoric Mesopotamia, phd thesis, Yale University
Tell Hamoukar	98	105	4400	4000	4200	98	1. Lawrence, D., Bradbury, J., & Dunford, R. (2012). Chronology, Uncertainty and GIS: A Methodology for Characterising and Understanding Landscapes of the Ancient Near East. Journal for Ancient Studies (Special Volume 3), 353–359. 2.Tell Hamoukar, Volume 1. Urbanism and Cultural Landscapes in Northeastern Syria: The Tell Hamoukar Survey, 1999-2001. Jason A. Ur. Oriental Institute Publications. ht…
Tell Hamoukar	98	105	5000	4400	4700	98	1. Lawrence, D., Bradbury, J., & Dunford, R. (2012). Chronology, Uncertainty and GIS: A Methodology for Characterising and Understanding Landscapes of the Ancient Near East. Journal for Ancient Studies (Special Volume 3), 353–359. 2.Tell Hamoukar, Volume 1. Urbanism and Cultural Landscapes in Northeastern Syria: The Tell Hamoukar Survey, 1999-2001. Jason A. Ur. Oriental Institute Publications. ht…
Tell Hamoukar	15.31	15.31	5900	5000	5450	15.31	1. Lawrence, D., Bradbury, J., & Dunford, R. (2012). Chronology, Uncertainty and GIS: A Methodology for Characterising and Understanding Landscapes of the Ancient Near East. Journal for Ancient Studies (Special Volume 3), 353–359. 2.Tell Hamoukar, Volume 1. Urbanism and Cultural Landscapes in Northeastern Syria: The Tell Hamoukar Survey, 1999-2001. Jason A. Ur. Oriental Institute Publications. ht…
Tell Hamoukar	275.3	31.3	6400	5900	6150	31.3	1. Lawrence, D., Bradbury, J., & Dunford, R. (2012). Chronology, Uncertainty and GIS: A Methodology for Characterising and Understanding Landscapes of the Ancient Near East. Journal for Ancient Studies (Special Volume 3), 353–359. 2.Tell Hamoukar, Volume 1. Urbanism and Cultural Landscapes in Northeastern Syria: The Tell Hamoukar Survey, 1999-2001. Jason A. Ur. Oriental Institute Publications. ht…
Tell Hariri / Mari	57.8	250	4200	3750	3975	57.8	1. Anastasio. S., Lebeau. M., Sauvage. M., (2004) Atlas of Preclassical Upper Mesopotamia: Subartu XIII, Brepolis, Turnhout 2.MARGUERON, J.-C. 2004. Mari : mâetropole de l'Euphrate au IIIe et au dâebut du IIe millâenaire av. J.-C, Paris, Picard/ERC.
Tell Hariri / Mari	57.8	250	4500	4250	4375	57.8	1. Anastasio. S., Lebeau. M., Sauvage. M., (2004) Atlas of Preclassical Upper Mesopotamia: Subartu XIII, Brepolis, Turnhout 2.MARGUERON, J.-C. 2004. Mari : mâetropole de l'Euphrate au IIIe et au dâebut du IIe millâenaire av. J.-C, Paris, Picard/ERC.
Tell Hariri / Mari	57.8	250	4950	4700	4825	57.8	1. Anastasio. S., Lebeau. M., Sauvage. M., (2004) Atlas of Preclassical Upper Mesopotamia: Subartu XIII, Brepolis, Turnhout 2.MARGUERON, J.-C. 2004. Mari : mâetropole de l'Euphrate au IIIe et au dâebut du IIe millâenaire av. J.-C, Paris, Picard/ERC.
Tell Imar	13.5	13.5	6500	4900	5700	13.5	Lawrence, D (2012) Early Urbanism in the Northern Fertile Crescent: A Comparison of Regional Settlement Trajectories and Millennial Landscape Change, Durham theses, Durham University. Available at Durham E-Theses Online: http://etheses.dur.ac.uk/5921/
Tell Izhan	15.6	15.6	3900	3600	3750	15.6	Settlement in the Homs Region Survey (unpublished survey data)
Tell Izhan	15.6	15.6	5500	3900	4700	15.6	Settlement in the Homs Region Survey (unpublished survey data)
Tell Khansir	33	33	4200	4000	4100	33	Kouchoukos. N., (1998) Landscape and Social Change in Late Prehistoric Mesopotamia, phd thesis, Yale University
Tell Khansir	33	33	4300	4200	4250	33	Kouchoukos. N., (1998) Landscape and Social Change in Late Prehistoric Mesopotamia, phd thesis, Yale University
Tell Khansir	33	33	4450	4300	4375	33	Kouchoukos. N., (1998) Landscape and Social Change in Late Prehistoric Mesopotamia, phd thesis, Yale University
Tell Khoshi	92	92	3400	3000	3200	92	1. Nashref. K. (1990) Archaeology in Iraq, American Journal of Archaeology, 94(2), pp. 259 - 289 2.http://translate.google.co.uk/translate?hl=en&sl=fr&u=http://www.mae.u-paris10.fr/arscan/Irak-Tell-Khoshi-Sinjar.html&prev=/search%3Fq%3DTell%2BKhoshi%26safe%3Doff%26hl%3Den
Tell Khoshi	92	92	3500	3350	3425	92	1. Nashref. K. (1990) Archaeology in Iraq, American Journal of Archaeology, 94(2), pp. 259 - 289 2.http://translate.google.co.uk/translate?hl=en&sl=fr&u=http://www.mae.u-paris10.fr/arscan/Irak-Tell-Khoshi-Sinjar.html&prev=/search%3Fq%3DTell%2BKhoshi%26safe%3Doff%26hl%3Den
Tell Khoshi	92	92	4000	3500	3750	92	1. Nashref. K. (1990) Archaeology in Iraq, American Journal of Archaeology, 94(2), pp. 259 - 289 2.http://translate.google.co.uk/translate?hl=en&sl=fr&u=http://www.mae.u-paris10.fr/arscan/Irak-Tell-Khoshi-Sinjar.html&prev=/search%3Fq%3DTell%2BKhoshi%26safe%3Doff%26hl%3Den
Tell Khoshi	92	92	4500	4000	4250	92	1. Nashref. K. (1990) Archaeology in Iraq, American Journal of Archaeology, 94(2), pp. 259 - 289 2.http://translate.google.co.uk/translate?hl=en&sl=fr&u=http://www.mae.u-paris10.fr/arscan/Irak-Tell-Khoshi-Sinjar.html&prev=/search%3Fq%3DTell%2BKhoshi%26safe%3Doff%26hl%3Den
Tell Kufaifa	34.2	34.2	4900	4000	4450	34.2	Smith, S. L., (2015) Late Chalcolithic to Early Bronze Age Settlement Patterns in the Greater Western Jazira: Trajectories of Sedentism in the Semi-Arid Steppe, PhD Dissertation, Durham University
Tell Leilan	90	90	3900	3700	3800	90	1. Weiss. H., Akkermans. P., Stein. G. J., Parayre. D., Whiting. R., (1990) 1985 Excavations at Tell Leilan, Syria, American Journal of Archaeology 94(4) pp.529 - 581 2.http://leilan.yale.edu/works/regional_survey/
Tell Leilan	90	90	4300	4200	4250	90	1. Weiss. H., Akkermans. P., Stein. G. J., Parayre. D., Whiting. R., (1990) 1985 Excavations at Tell Leilan, Syria, American Journal of Archaeology 94(4) pp.529 - 581 2.http://leilan.yale.edu/works/regional_survey/
Tell Leilan	90	90	4400	4300	4350	90	1. Weiss. H., Akkermans. P., Stein. G. J., Parayre. D., Whiting. R., (1990) 1985 Excavations at Tell Leilan, Syria, American Journal of Archaeology 94(4) pp.529 - 581 2.http://leilan.yale.edu/works/regional_survey/
Tell Leilan	90	90	4600	4400	4500	90	1. Weiss. H., Akkermans. P., Stein. G. J., Parayre. D., Whiting. R., (1990) 1985 Excavations at Tell Leilan, Syria, American Journal of Archaeology 94(4) pp.529 - 581 2.http://leilan.yale.edu/works/regional_survey/
Tell Leilan	15	15	4800	4600	4700	15	1. Weiss. H., Akkermans. P., Stein. G. J., Parayre. D., Whiting. R., (1990) 1985 Excavations at Tell Leilan, Syria, American Journal of Archaeology 94(4) pp.529 - 581 2.http://leilan.yale.edu/works/regional_survey/
Tell Leilan	15	15	4900	4800	4850	15	1. Weiss. H., Akkermans. P., Stein. G. J., Parayre. D., Whiting. R., (1990) 1985 Excavations at Tell Leilan, Syria, American Journal of Archaeology 94(4) pp.529 - 581 2.http://leilan.yale.edu/works/regional_survey/
Tell Leilan	15	15	5000	4900	4950	15	1. Weiss. H., Akkermans. P., Stein. G. J., Parayre. D., Whiting. R., (1990) 1985 Excavations at Tell Leilan, Syria, American Journal of Archaeology 94(4) pp.529 - 581 2.http://leilan.yale.edu/works/regional_survey/
Tell Leilan	15	15	5200	5000	5100	15	1. Weiss. H., Akkermans. P., Stein. G. J., Parayre. D., Whiting. R., (1990) 1985 Excavations at Tell Leilan, Syria, American Journal of Archaeology 94(4) pp.529 - 581 2.http://leilan.yale.edu/works/regional_survey/
Tell Mabtuh Ghabi	27	27	4600	4300	4450	27	Kouchoukos. N., (1998) Landscape and Social Change in Late Prehistoric Mesopotamia, phd thesis, Yale University
Tell Mabtuh Sharqi	44	44	4500	4000	4250	44	Kouchoukos. N., (1998) Landscape and Social Change in Late Prehistoric Mesopotamia, phd thesis, Yale University
Tell Mabtuh Sharqi	44	44	5000	4500	4750	44	Kouchoukos. N., (1998) Landscape and Social Change in Late Prehistoric Mesopotamia, phd thesis, Yale University
Tell Madjal	17.7	17.7	5000	4000	4500	17.7	1. Lyonnet. B.(2000) Prospection Archeologique Haut-Khabur Occidental (Syrie Du N.E.) Volume 1, Institut Francais d'Archeologie du Proche Orient, Beyrouth 2.Tell Hamoukar, Volume 1. Urbanism and Cultural Landscapes in Northeastern Syria: The Tell Hamoukar Survey, 1999-2001. Jason A. Ur. Oriental Institute Publications. http://oi.uchicago.edu/research/pubs/catalog/oip/oip137.html
Tell Mahalt ad Daru	33	33	5000	4000	4500	33	Kouchoukos. N., (1998) Landscape and Social Change in Late Prehistoric Mesopotamia, phd thesis, Yale University
Tell Mardikh	57	57	3800	3600	3700	57	ed. Matthiaw. P., Marchetti. N. (2013) Ebla and its landscape: early state formation in the ancient Near East, Walnut Creek, Left Coast Press Inc
Tell Mardikh	57	57	4000	3800	3900	57	ed. Matthiaw. P., Marchetti. N. (2013) Ebla and its landscape: early state formation in the ancient Near East, Walnut Creek, Left Coast Press Inc
Tell Mardikh	57	57	4300	4000	4150	57	ed. Matthiaw. P., Marchetti. N. (2013) Ebla and its landscape: early state formation in the ancient Near East, Walnut Creek, Left Coast Press Inc
Tell Mardikh	57	57	4400	4300	4350	57	ed. Matthiaw. P., Marchetti. N. (2013) Ebla and its landscape: early state formation in the ancient Near East, Walnut Creek, Left Coast Press Inc
Tell Matin	63	63	4900	4000	4450	63	Smith, S. L., (2015) Late Chalcolithic to Early Bronze Age Settlement Patterns in the Greater Western Jazira: Trajectories of Sedentism in the Semi-Arid Steppe, PhD Dissertation, Durham University
Tell Mishrife / Qatna	122	122	3550	3400	3475	122	1. Morandi Bonacossi.D. Qatna and its Hinterland during the Bronze and Iron Ages. A Preliminary Reconstruction of Urbanism and Settlement in the Mishrifeh Region. [book auth.] D Morandi-Bonacossi. Urban and natural landscapes of an ancient Syrian capital: settlement and environment at Tell Mishrifeh / Qatna and in central western Syria. Udine : Forum, 2007, pp. 65 - 92.
Tell Mishrife / Qatna	122	122	3800	3550	3675	122	1. Morandi Bonacossi.D. Qatna and its Hinterland during the Bronze and Iron Ages. A Preliminary Reconstruction of Urbanism and Settlement in the Mishrifeh Region. [book auth.] D Morandi-Bonacossi. Urban and natural landscapes of an ancient Syrian capital: settlement and environment at Tell Mishrifeh / Qatna and in central western Syria. Udine : Forum, 2007, pp. 65 - 92.
Tell Mishrife / Qatna	25	25	4400	4000	4200	25	1. Morandi Bonacossi.D. Qatna and its Hinterland during the Bronze and Iron Ages. A Preliminary Reconstruction of Urbanism and Settlement in the Mishrifeh Region. [book auth.] D Morandi-Bonacossi. Urban and natural landscapes of an ancient Syrian capital: settlement and environment at Tell Mishrifeh / Qatna and in central western Syria. Udine : Forum, 2007, pp. 65 - 92.
Tell Mozan	16	16	3800	3650	3725	16	1. Deckers, K., & Pustovytov, K. (n.d.). Chapter 6. Geoarchaeology in the Tell Mozan surroundings. 2.PFALZNER, P. 2010. Introduction and Synthesis: Urban Development and Ecology at Tell Mozan. In: DECKERS, K., DOLL, M., PFALZNER, P. & RIEHL, S. (eds.) Development of the environment, subsistence and settlement of the city of Urkes and its region. Wiesbaden: Harrassowitz.
Tell Mozan	16	16	3950	3800	3875	16	1. Deckers, K., & Pustovytov, K. (n.d.). Chapter 6. Geoarchaeology in the Tell Mozan surroundings. 2.PFALZNER, P. 2010. Introduction and Synthesis: Urban Development and Ecology at Tell Mozan. In: DECKERS, K., DOLL, M., PFALZNER, P. & RIEHL, S. (eds.) Development of the environment, subsistence and settlement of the city of Urkes and its region. Wiesbaden: Harrassowitz.
Tell Mozan	135	155	4100	3950	4025	135	1. Deckers, K., & Pustovytov, K. (n.d.). Chapter 6. Geoarchaeology in the Tell Mozan surroundings. 2.PFALZNER, P. 2010. Introduction and Synthesis: Urban Development and Ecology at Tell Mozan. In: DECKERS, K., DOLL, M., PFALZNER, P. & RIEHL, S. (eds.) Development of the environment, subsistence and settlement of the city of Urkes and its region. Wiesbaden: Harrassowitz.
Tell Mozan	135	135	4300	4100	4200	135	1. Deckers, K., & Pustovytov, K. (n.d.). Chapter 6. Geoarchaeology in the Tell Mozan surroundings. 2.PFALZNER, P. 2010. Introduction and Synthesis: Urban Development and Ecology at Tell Mozan. In: DECKERS, K., DOLL, M., PFALZNER, P. & RIEHL, S. (eds.) Development of the environment, subsistence and settlement of the city of Urkes and its region. Wiesbaden: Harrassowitz.
Tell Mozan	16	16	4800	4600	4700	16	1. Deckers, K., & Pustovytov, K. (n.d.). Chapter 6. Geoarchaeology in the Tell Mozan surroundings. 2.PFALZNER, P. 2010. Introduction and Synthesis: Urban Development and Ecology at Tell Mozan. In: DECKERS, K., DOLL, M., PFALZNER, P. & RIEHL, S. (eds.) Development of the environment, subsistence and settlement of the city of Urkes and its region. Wiesbaden: Harrassowitz.
Tell Mu'azzar	11	11	4600	4300	4450	11	Kouchoukos. N., (1998) Landscape and Social Change in Late Prehistoric Mesopotamia, phd thesis, Yale University
Tell Mumbaqa	15.7	15.7	3600	3200	3400	15.7	1.Cooper. L., (2006) Early Urbanism on the Syrian Euphrates, Routledge 2.Anastasio. S., Lebeau. M., Sauvage. M., (2004) Atlas of Preclassical Upper Mesopotamia: Subartu XIII, Brepolis, Turnhout
Tell Qarassa	11	11	3900	3700	3800	11	1. Ristvet.L., (2005) Settlement, Economy and Society in the Tell Leilan Region, Syria, 3000-1000 BC, PhD Thesis, King's College University of Cambridge, Faculty of Oriental Studies. 2.http://leilan.yale.edu/works/regional_survey/
Tell Qarassa	11	11	4300	4200	4250	11	1. Ristvet.L., (2005) Settlement, Economy and Society in the Tell Leilan Region, Syria, 3000-1000 BC, PhD Thesis, King's College University of Cambridge, Faculty of Oriental Studies. 2.http://leilan.yale.edu/works/regional_survey/
Tell Qarqur	23	23	3800	3600	3700	23	1. Dornemann. R. H., (2012) The Qarqur Challenge: The Bronze Age and Earlier, Near Eastern Archaeology 75(4), 220 - 231 2. Dornemann. R. H., (2012) The Qarqur Challenge: Middle Islamic through Iron Age, Near Eastern Archaeology 75(3), 162 - 176
Tell Qarqur	23	23	4250	4000	4125	23	1. Dornemann. R. H., (2012) The Qarqur Challenge: The Bronze Age and Earlier, Near Eastern Archaeology 75(4), 220 - 231 2. Dornemann. R. H., (2012) The Qarqur Challenge: Middle Islamic through Iron Age, Near Eastern Archaeology 75(3), 162 - 176
Tell Qastoun	10.2	10.2	3200	2330	2765	10.2	Graff. S., (2006) Economy and Society: an Archaeological Reconstruction of the Political and Informal Ecoomy of Northwestern Syria in the Third Millennium BC, volume 1, Phd Thesis, The University of Chicago
Tell Qastoun	10.2	10.2	4000	3600	3800	10.2	Graff. S., (2006) Economy and Society: an Archaeological Reconstruction of the Political and Informal Ecoomy of Northwestern Syria in the Third Millennium BC, volume 1, Phd Thesis, The University of Chicago
Tell Qastoun	10.2	10.2	4250	4000	4125	10.2	Graff. S., (2006) Economy and Society: an Archaeological Reconstruction of the Political and Informal Ecoomy of Northwestern Syria in the Third Millennium BC, volume 1, Phd Thesis, The University of Chicago
Tell Qastoun	10.2	10.2	4400	4250	4325	10.2	Graff. S., (2006) Economy and Society: an Archaeological Reconstruction of the Political and Informal Ecoomy of Northwestern Syria in the Third Millennium BC, volume 1, Phd Thesis, The University of Chicago
Tell Sahlan	10.5	10.5	3800	3650	3725	10.5	Curvers. H. H., (1991) Bronze Age Society in the Balikh Drainage (Syria), phd Thesis, Universitait van Amsterdam
Tell Sha'ir	14.6	14.6	3200	2550	2875	14.6	Kouchoukos. N., (1998) Landscape and Social Change in Late Prehistoric Mesopotamia, phd thesis, Yale UniversityCorona Spy Photography Mission 1038, acquired 22/01/1967
Tell Sha'ir	14.6	14.6	4900	4000	4450	14.6	Kouchoukos. N., (1998) Landscape and Social Change in Late Prehistoric Mesopotamia, phd thesis, Yale UniversityCorona Spy Photography Mission 1038, acquired 22/01/1967
Tell Sha'ir	18	18	5000	4000	4500	18	Kouchoukos. N., (1998) Landscape and Social Change in Late Prehistoric Mesopotamia, phd thesis, Yale UniversityCorona Spy Photography Mission 1038, acquired 22/01/1967
Tell Sharisi	2.1	98	3550	3200	3375	98	Meijer. D.J.W. (1986) A Survey of Northeastern Syria, Nederlands Historisch-Archaeologisch Instituut te Istanbul, Leiden
Tell Sharisi	2.1	98	4000	3500	3750	98	Meijer. D.J.W. (1986) A Survey of Northeastern Syria, Nederlands Historisch-Archaeologisch Instituut te Istanbul, Leiden
Tell Sharisi	2.1	98	4350	4000	4175	98	Meijer. D.J.W. (1986) A Survey of Northeastern Syria, Nederlands Historisch-Archaeologisch Instituut te Istanbul, Leiden
Tell Sharisi	2.1	98	4700	4350	4525	98	Meijer. D.J.W. (1986) A Survey of Northeastern Syria, Nederlands Historisch-Archaeologisch Instituut te Istanbul, Leiden
Tell Sh'eirat	27	27	4400	4000	4200	27	1. LAWRENCE, DAN (2012) Early Urbanism in the Northern Fertile Crescent: A Comparison of Regional Settlement Trajectories and Millennial Landscape Change, Durham theses, Durham University. Available at Durham E-Theses Online: http://etheses.dur.ac.uk/5921/ 2. al-Maqdissi, M. (2007). Notes d'archéologie levantine X. Introduction aux travaux archéologiques syriens à Mishrifeh/Qatna au nord-est de H…
Tell Talab	10	10	4000	3500	3750	10	Wilkinson. T. J., Tucker. D. J., (1995) Settlement and Development in the North Jazira, Iraq: A study of the Archaeological Landscape, British Schhol of Archaeology in Iraq Department of Antiquities and Heritage, Baghdad.
Tell Taya	70	160	4200	4000	4100	70	1. Reade. J. E.,(1971) Tell Taya (1968 - 9): Summary Report, Iraq 33(2), 87 - 100 2. Reade. J. E.,(1973) Tell Taya (1972 - 73): Summary Report, Iraq 35(2), 155 - 187
Tell Taya	70	160	4250	4200	4225	70	1. Reade. J. E.,(1971) Tell Taya (1968 - 9): Summary Report, Iraq 33(2), 87 - 100 2. Reade. J. E.,(1973) Tell Taya (1972 - 73): Summary Report, Iraq 35(2), 155 - 187
Tell Taya	70	160	4300	4250	4275	70	1. Reade. J. E.,(1971) Tell Taya (1968 - 9): Summary Report, Iraq 33(2), 87 - 100 2. Reade. J. E.,(1973) Tell Taya (1972 - 73): Summary Report, Iraq 35(2), 155 - 187
Tell Ta'yinat	20	20	3200	3000	3100	20	Welton. L., Batiuk. S., Harrison. T. P., Lipovitch. D. R., Capper. M., (2011) Tell Tayinat in the Late Third Millennium. Recent Investigations of the Tayinat Archaeological Project, 2008 - 2010, Anatolica XXXVII 2. http://www.utoronto.ca/tap/reports.html (excavation reports)
Tell Ta'yinat	35	35	4500	3900	4200	35	Welton. L., Batiuk. S., Harrison. T. P., Lipovitch. D. R., Capper. M., (2011) Tell Tayinat in the Late Third Millennium. Recent Investigations of the Tayinat Archaeological Project, 2008 - 2010, Anatolica XXXVII 2. http://www.utoronto.ca/tap/reports.html (excavation reports)
Tell Ta'yinat	20	20	5500	4500	5000	20	Welton. L., Batiuk. S., Harrison. T. P., Lipovitch. D. R., Capper. M., (2011) Tell Tayinat in the Late Third Millennium. Recent Investigations of the Tayinat Archaeological Project, 2008 - 2010, Anatolica XXXVII 2. http://www.utoronto.ca/tap/reports.html (excavation reports)
Tell Tuqan	27	27	3800	3600	3700	27	1. http://www.telltuqan.it/ 2. Baffi. F., Peyronel. L., (2013) Trends in Village Life. Early Bronze Age Phases at Tell Tuqan, In ed Matthiae. P., Marchetti. N., Eblan and its Landscape: Early State Formation in the Ancient Near East, p 195 - 214, Walnut Creek, Left Coast Press Inc
Tell Tuqan	27	27	4000	3800	3900	27	1. http://www.telltuqan.it/ 2. Baffi. F., Peyronel. L., (2013) Trends in Village Life. Early Bronze Age Phases at Tell Tuqan, In ed Matthiae. P., Marchetti. N., Eblan and its Landscape: Early State Formation in the Ancient Near East, p 195 - 214, Walnut Creek, Left Coast Press Inc
Tell Tuqan	18.3	18.3	4250	4000	4125	18.3	1. http://www.telltuqan.it/ 2. Baffi. F., Peyronel. L., (2013) Trends in Village Life. Early Bronze Age Phases at Tell Tuqan, In ed Matthiae. P., Marchetti. N., Eblan and its Landscape: Early State Formation in the Ancient Near East, p 195 - 214, Walnut Creek, Left Coast Press Inc
Tell Zaidan	11.9	11.9	5000	4500	4750	11.9	Curvers. H. H., (1991) Bronze Age Society in the Balikh Drainage (Syria), phd Thesis, Universitait van Amsterdam
Tell Zhamamak	18	18	5000	4000	4500	18	Kouchoukos. N., (1998) Landscape and Social Change in Late Prehistoric Mesopotamia, phd thesis, Yale University
Tiladir Tepe	12.2	12.2	4200	3500	3850	12.2	Algaze. G., Breuninger. R., Knudstad. J. (1994) The Tigris-Euphrates Archaeological Reconnaissance Prject: Final Report of the Birecik and Carcemish Dam Survey Areas, Anatolica XX, p1 - 96
Tiladir Tepe	12.2	12.2	4500	4200	4350	12.2	Algaze. G., Breuninger. R., Knudstad. J. (1994) The Tigris-Euphrates Archaeological Reconnaissance Prject: Final Report of the Birecik and Carcemish Dam Survey Areas, Anatolica XX, p1 - 96
Tilbeshar	56	56	3800	3600	3700	56	Kepinski, C. (2005). Tilbishar - A Bronze Age city in the Sajur Valley (Southeast Anatolia). Anatolica XXXI, 145 - 159.
Tilbeshar	30	30	4000	3800	3900	30	Kepinski, C. (2005). Tilbishar - A Bronze Age city in the Sajur Valley (Southeast Anatolia). Anatolica XXXI, 145 - 159.
Tilbeshar	56	56	4300	4100	4200	56	Kepinski, C. (2005). Tilbishar - A Bronze Age city in the Sajur Valley (Southeast Anatolia). Anatolica XXXI, 145 - 159.
Tilbeshar	56	56	4500	4300	4400	56	Kepinski, C. (2005). Tilbishar - A Bronze Age city in the Sajur Valley (Southeast Anatolia). Anatolica XXXI, 145 - 159.
Tilbeshar	30	30	4700	4500	4600	30	Kepinski, C. (2005). Tilbishar - A Bronze Age city in the Sajur Valley (Southeast Anatolia). Anatolica XXXI, 145 - 159.
Titrish Hoyuk	32	32	4300	4200	4250	32	Lawrence, D., Bradbury, J., & Dunford, R. (2012). Chronology, Uncertainty and GIS: A Methodology for Characterising and Understanding Landscapes of the Ancient Near East. Journal for Ancient Studies (Special Volume 3), 353–359.
Titrish Hoyuk	43	43	4600	4300	4450	43	Lawrence, D., Bradbury, J., & Dunford, R. (2012). Chronology, Uncertainty and GIS: A Methodology for Characterising and Understanding Landscapes of the Ancient Near East. Journal for Ancient Studies (Special Volume 3), 353–359.
Trafawi	10	10	4900	4300	4600	10	Kouchoukos. N., (1998) Landscape and Social Change in Late Prehistoric Mesopotamia, phd thesis, Yale University
Tuenan	12	12	4900	4300	4600	12	Kouchoukos. N., (1998) Landscape and Social Change in Late Prehistoric Mesopotamia, phd thesis, Yale University
Umm el-Marra	23	23	3600	3200	3400	23	1.Kroot, M. (2003). Excavations at Umm el-Marra, Syria, 2002. Hopkins Undergraduate Research Journal, 55 - 60 2.Schwartz, G. M., Curvers, H. H., Gerritsen, F. A., MacCormack, J. A., Miller, N. F., & Weber, J. A. (2000). Excavation and survey in the Jabbul Plain, western Syria: the Umm el-Marra project 1996-1997. Journal of American Archaeology, 104(3), 419 - 462.
Umm el-Marra	23	23	3800	3600	3700	23	1.Kroot, M. (2003). Excavations at Umm el-Marra, Syria, 2002. Hopkins Undergraduate Research Journal, 55 - 60 2.Schwartz, G. M., Curvers, H. H., Gerritsen, F. A., MacCormack, J. A., Miller, N. F., & Weber, J. A. (2000). Excavation and survey in the Jabbul Plain, western Syria: the Umm el-Marra project 1996-1997. Journal of American Archaeology, 104(3), 419 - 462.
Umm el-Marra	23	23	4500	4250	4375	23	1.Kroot, M. (2003). Excavations at Umm el-Marra, Syria, 2002. Hopkins Undergraduate Research Journal, 55 - 60 2.Schwartz, G. M., Curvers, H. H., Gerritsen, F. A., MacCormack, J. A., Miller, N. F., & Weber, J. A. (2000). Excavation and survey in the Jabbul Plain, western Syria: the Umm el-Marra project 1996-1997. Journal of American Archaeology, 104(3), 419 - 462.
Zeidan	12	12	7200	6400	6800	12	Stein, G., (2011) Tell Zeidan, Oriental Institute Publications available at https://oi.uchicago.edu/sites/oi.uchicago.edu/files/uploads/shared/docs/ar/11-20/10-11/10_11_Tell_Zeidan.pdf

## Sheet: Sheet 3 Cities 2000BC-1000AD
Name	Max Area (ha)	Min Area (ha)	Plot Date (BP)	Plot Area (ha)	Key Reference
Antioch	600	400	1450	400	Casana, J. (2003). The Archaeological Landscape of Late Roman Antioch: 102 - 125.
Apamea	274	250	1450	250	Corona Spy Photography Mission 1038, acquired 22/01/1967
Baghdad*	7000	4500	1050	7000	Kennedy, H. (2014). "The Feeding of the five Hundred Thousand: Cities and Agriculture in Early Islamic Mesopotamia." Iraq 73: 177-199.
Carchemish	100	100	2720	100	Lawrence, D and Ricci, A. in press. ‘Long Term Settlement Trends in the Birecik-Carchemish Sector’ in Carchemish in Context. Edited by Wilkinson, T.J., Wilkinson, E, and Peltenburg, E, Oxford: Oxbow
Constantinople*	1555	1400	1350	1400	Area within Theodosian Walls, see Crow, J. (2007) The Infrastructure of a Great City: Earth, Walls and Water in Late Antique Constantinople in Lavan, L, Zanini, E and Sarantis, A, (eds) Technology in Transition A.D. 300-650, Brill: Leiden and Boston
Ctesiphon*	750	540	1550	540	Simpson, S. J. (2000). Mesopotamia in the Sasanian Period: Settlement Patterns, arts and Crafts. Mesopotamia and Iran in the Parthian and Sasanian Periods: rejection and Revival c.238 BC - AD 642. J. Curtis. London, British Museum Press: 57 - 66.
Erbil	330	330	3300	330	Novacek, Karel. 2011. Archaeology of the Town under the Citadel Erbil/Hawler. Subartu 4-5:10-13.
Hatra	310	300	2100	300	Ibrahim, J. Kh., Pre-Islamic Settlement in Jazirah, Baghdad, 1986.
Hattusha*	180	30	3400	180	1. Mora, C. (1977) Saggio per uno studio sulla populazione urbana nell’Anatolica antica, Studi Micenei ed Egeo-Anatolici, 18 pp. 227–241 2. Glatz, C. (2009) Empire as network: Spheres of material interaction in Late Bronze Age Anatolia, Journal of Anthropological Archaeology, 28(2) pp. 127-141
Kar Tukultu Ninurta	500	250	3300	250	Gilibert, A. (2008). ON KĀR TUKULTĪ-NINURTA: CHRONOLOGY AND POLITICS OF A MIDDLE ASSYRIAN VILLE NEUVE. Fundstellen Gesammelte Schriften zur Archäologie und Geschichte Altvorderasiens ad honorem Hartmut Kühne. D. Bonatz, R. M. Czichon and F. J. Kreppner. Wiesbaden, Harrassowitz Verlag: 177- 188.
Kerkenes*	271	271	2500	271	Summers G.D. and Summers F. "The Kale at Kerkenes Dağ, an Iron Age Capital in Central Anatolia." in Cities and Citadels, edited by Redford, S, Peeters Press, Leuven.
Khorsabad	347	280	2750	320	Loud, G. and C. B. Altman (1938). Khorsabad Part II: The Citadel and the Town. Chicago, University of Chicago Press.
Nimrud	396	360	2850	360	Oates, J. and D. Oates (2001). Nimrud : an Assyrian imperial city revealed. London, British School of Archaeology in Iraq.
Nineveh	796	750	2700	750	Stronach, D. and S. Lumsden (1992). "UC Berkeley's Excavations at Nineveh." The Biblical Archaeologist 55(4): 227 - 233.
Palmyra	240	200	1800	200	Smith, A. M. (2013). Roman Palmyra : identity, community, and state formation. New York, NY, Oxford University Press.
Qatna	120	120	3800	120	Morandi Bonacossi, D. (2007). Qatna and its Hinterland During the Bronze and Iron Ages. A Preliminary Reconstruction of Urbanism and Settlement in the Mishrifeh Region Urban and Natural Landscapes of an Ancient Syrian Capital, Settlement and Environment at Tell Mishrifeh/Qatna and in Central-Western Syria. in Morandi Bonacossi, D. (ed). Udine, Universita degli studi di Udine/Direction Generale de…
Raqqa	2064	1350	1050	1350	Challis, K., et al. (2002 - 2004). "Corona Remotely Sensed Imagery in Dryland Archaeology: The Islamic City of al-Raqqa, Syria." Journal of Field Archaeology 29: 139 - 153.
Samarra*	5800	4635	1100	5700	Northedge, A. (2005). "Remarks on Samarra and the archaeology of large cities." Antiquity 79: 119 - 129.
Samosata	120	45	2000	120	Corona Spy Photography Mission 1038, acquired 22/01/1967
Seleucia*	1111.5	1111.5	2200	1111.5	Simpson, S. J. (2000). Mesopotamia in the Sasanian Period: Settlement Patterns, arts and Crafts. Mesopotamia and Iran in the Parthian and Sasanian Periods: rejection and Revival c.238 BC - AD 642. J. Curtis. London, British Museum Press: 57 - 66.
Tell Rifa'at	120	80	2900	120	1. Casana, J. Cothren, J. and Kalayci, T. (2012). Swords into Ploughshares: archaeological applications of CORONA satellite imagery in the Near East. Internet Archaeology 32(2). 2. Casana, J. (2013). Radial route systems and agro-pastoral strategies in the Fertile Crescent: New discoveries from western Syria and southwestern Iran. Journal of Anthropological Archaeology 32(2): 257-273
Veh Ardashir*	700	550	2200	550	Simpson, S. J. (2000). Mesopotamia in the Sasanian Period: Settlement Patterns, arts and Crafts. Mesopotamia and Iran in the Parthian and Sasanian Periods: rejection and Revival c.238 BC - AD 642. J. Curtis. London, British Museum Press: 57 - 66.
Zeugma	220	190	1450	190	Kennedy, D. (1998). The Twin Towns of Zeugma on the Euphrates: Resuce Work and Historical Studies. Portsmouth, Journal of Roman Archaeology.
* indicates site outside main study area
